# Supplementary material for: The effects of a 5-year physical activity on prescription (PAP) intervention in patients with metabolic risk factors
Source: PLoS One. 2022 Oct 31;17(10):e0276868. doi: 10.1371/journal.pone.0276868 (PMC9621409; doi:10.1371/journal.pone.0276868)
Supplement: S1 File — (XLSX) [file pone.0276868.s003.xlsx]

## Sheet: Full table
Supporting information S3. Latent growth curve model (LGCM) used separately for each of the measurement with adjustment for confounders, sex, age, civil status, economy, education and smoking.
Body Mass Index (BMI)						Waist (WC)					Systolic blood pressure (SBP)					Diastolic blood pressure (DBP)					Triglyceride (TG) (Log transformed)					Fasting Plasma Glucose (FPG) (Log transformed)					Cholesterol (Chol)					High Density Lipoprotein (HDL)					Low Density Lipoprotein (LDL)					Total Metabolic Equivalent of Task (Log transformed) (TotalMET)
Parameter	Estimate	S.E	p	95% Confidence Interval		Estimate	S.E	p	95% Confidence Interval		Estimate	S.E	p	95% Confidence Interval		Estimate	S.E	p	95% Confidence Interval		Estimate	S.E	p	95% Confidence Interval		Estimate	S.E	p	95% Confidence Interval		Estimate	S.E	p	95% Confidence Interval		Estimate	S.E	p	95% Confidence Interval		Estimate	S.E	p	95% Confidence Interval		Estimate	S.E	p	95% Confidence Interval
				Lower Bound	Upper Bound				Lower Bound	Upper Bound				Lower Bound	Upper Bound				Lower Bound	Upper Bound				Lower Bound	Upper Bound				Lower Bound	Upper Bound				Lower Bound	Upper Bound				Lower Bound	Upper Bound				Lower Bound	Upper Bound				Lower Bound
Fixed Effects
Level	32.421	0.874945	2.32438e-115	30.6993	34.1426	113.234	2.12263	2.77952e-157	109.057	117.41	137.34	2.73578	3.74972e-150	131.957	142.724	84.1712	1.50754	1.5444e-164	81.205	87.1374	0.40531	0.0755264	1.59174e-07	0.256691	0.553929	1.8154	0.0384689	1.87665e-140	1.73969	1.8911	5.44617	0.200391	4.2142e-83	5.05183	5.84051	1.3356	0.0698973	1.18593e-56	1.19814	1.47306	3.09013	0.194144	1.24165e-41	2.70805	3.47221	6.4296	0.169956	3.44075e-106	6.0949
Gender (Ref. Male)
Female	-0.47848	0.593529	0.420775	-1.64639	0.689429	-9.86744	1.44003	4.00156e-11	-12.7011	-7.03384	-1.02726	1.85285	0.579694	-4.67325	2.61872	-1.71921	1.01867	0.0924836	-3.72367	0.285245	-0.260404	0.051211	6.44841e-07	-0.361178	-0.159631	-0.0626839	0.0260481	0.0167216	-0.113947	-0.0114205	0.387885	0.135941	0.00462643	0.120369	0.6554	0.309513	0.0473985	2.25884e-10	0.216298	0.402728	0.187885	0.117604	0.1112	-0.0435632	0.419333	0.0683045	0.112236	0.543381	-0.152794
Age	-0.0651605	0.0289334	0.0250245	-0.122094	-0.00822723	0.0251006	0.070393	0.721651	-0.113409	0.16361	0.452466	0.0903108	9.22821e-07	0.274755	0.630176	-0.0617476	0.0497094	0.215117	-0.15956	0.0360647	-0.000265188	0.00250045	0.915608	-0.0051855	0.00465512	0.00177953	0.00127141	0.162661	-0.000722583	0.00428165	0.0107579	0.00662732	0.105579	-0.00228383	0.0237996	0.0082404	0.0023112	0.000412574	0.00369516	0.0127856	0.00122824	0.00574247	0.830781	-0.0100725	0.012529	-0.000305924	0.00573787	0.957523	-0.0116072
Civil status (Ref. Single)
Married/ cohabit	-0.726164	0.617912	0.240831	-1.94205	0.489726	-0.943702	1.5	0.529728	-3.89529	2.00788	2.06423	1.93208	0.286182	-1.7376	5.86607	0.11604	1.06323	0.913163	-1.97603	2.20811	-0.0133221	0.0534052	0.803178	-0.118411	0.0917671	-0.0702204	0.0271663	0.0102191	-0.123683	-0.0167577	0.0590868	0.141583	0.676734	-0.219529	0.337703	0.00565326	0.0493821	0.908921	-0.0914618	0.102768	0.154015	0.123066	0.211732	-0.0881652	0.396195	-0.0782465	0.119898	0.51462	-0.31441
Smoking (Ref. No)
Yes	-0.81706	1.04875	0.436537	-2.88074	1.24662	-1.21494	2.54394	0.633289	-6.22077	3.7909	5.10769	3.2773	0.120143	-1.34111	11.5565	1.3315	1.80922	0.462309	-2.22823	4.89122	0.174509	0.0907582	0.0554312	-0.00407774	0.353095	0.121683	0.0465867	0.00944282	0.0300151	0.213351	0.277906	0.2406	0.248979	-0.195553	0.751365	-0.126948	0.0839103	0.131181	-0.291964	0.0380675	0.0278084	0.209936	0.894706	-0.38528	0.440897	0.00406082	0.210742	0.984642	-0.411028
Yes, but have quit	1.4688	0.674953	0.0303073	0.140672	2.79693	4.30127	1.63822	0.00908384	1.0777	7.52483	-4.59039	2.1066	0.030092	-8.73568	-0.445101	-2.03315	1.1591	0.0804109	-4.31391	0.247599	-0.00704858	0.0583284	0.903895	-0.121825	0.107728	0.0630818	0.0296914	0.0344457	0.00465007	0.121514	-0.273174	0.154814	0.0786529	-0.577825	0.0314759	-0.0207859	0.053921	0.700104	-0.126827	0.0852554	-0.255223	0.133899	0.0576026	-0.518731	0.00828618	0.416389	0.12594	0.00109322	0.168276
Economy (Ref. Good)
Bad	0.255331	1.03364	0.805057	-1.77861	2.28927	-0.632129	2.51261	0.801532	-5.57618	4.31192	-4.61372	3.23017	0.154215	-10.9698	1.74234	-2.21296	1.77953	0.214593	-5.71438	1.28845	0.133776	0.0893339	0.1353	-0.0420115	0.309564	-0.00960331	0.0455317	0.833097	-0.0992056	0.079999	-0.0284489	0.237027	0.904544	-0.494881	0.437983	-0.12707	0.0826711	0.125159	-0.28965	0.0355095	-0.020398	0.206339	0.921317	-0.426431	0.385635	-0.050711	0.195887	0.795948	-0.436564
Ok	-0.162141	0.672484	0.809633	-1.48541	1.16113	0.147121	1.63438	0.928332	-3.06884	3.36308	1.08265	2.10304	0.607061	-3.05558	5.22089	0.397247	1.15626	0.731411	-1.87791	2.6724	0.0627421	0.0580658	0.28076	-0.0515193	0.177003	-0.00612076	0.0295595	0.8361	-0.0642933	0.0520518	0.134582	0.154036	0.382975	-0.168542	0.437707	-0.0220505	0.0537232	0.681725	-0.127703	0.0836022	0.202808	0.133294	0.129199	-0.0595144	0.46513	-0.0263752	0.129051	0.83823	-0.280583
Education (Ref. University)
HighSchool	1.03404	0.654756	0.115305	-0.25435	2.32243	0.947932	1.58906	0.551259	-2.17893	4.07479	1.65556	2.04409	0.418614	-2.36677	5.6779	0.178442	1.12288	0.873841	-2.03111	2.38799	0.0810036	0.0564968	0.152667	-0.0301715	0.192179	0.0496074	0.0286962	0.0849114	-0.00686871	0.106084	-0.0453871	0.149946	0.762335	-0.340463	0.249689	-0.0484214	0.052291	0.355071	-0.151258	0.0544152	0.294162	0.166023	0.0774558	-0.0325754	0.620899	-0.0590371	0.125472	0.638412	-0.30621
PrimarySchool	0.624414	0.82431	0.449334	-0.997612	2.24644	0.342846	2.00093	0.864067	-3.59444	4.28013	-0.448574	2.5786	0.862012	-5.52259	4.62544	-1.7924	1.41544	0.206358	-4.57758	0.992779	0.147728	0.0712544	0.0389877	0.0075162	0.28794	0.0070055	0.0362404	0.846851	-0.0643154	0.0783264	-0.37672	0.188813	0.0469217	-0.74828	-0.00516009	-0.122826	0.0658434	0.0629397	-0.252314	0.00666254	0.299092	0.159527	0.0618002	-0.0148651	0.61305	0.0334986	0.159833	0.83417	-0.281359
Intervention (Ref. < 150 PT)
> 150 HCC	-1.27783	0.7014	0.0694558	-2.658	0.102339	-2.84955	1.70138	0.0949845	-6.19743	0.498319	-2.29854	2.19082	0.29493	-6.60957	2.01248	0.414536	1.20294	0.730629	-1.95253	2.78161	0.0146015	0.0605139	0.809492	-0.104478	0.133681	0.000628784	0.0307689	0.98371	-0.0599255	0.0611831	-0.0609207	0.160523	0.704575	-0.376813	0.254972	-0.0267467	0.0560095	0.633271	-0.136896	0.0834027	0.0541292	0.138918	0.697077	-0.219264	0.327523	0.423562	0.135473	0.00198468	0.156708
< 150 HCC	0.00560497	0.776448	0.994245	-1.52224	1.53345	0.706182	1.88502	0.708196	-3.00302	4.41538	0.285029	2.42563	0.906535	-4.48803	5.05809	-0.540751	1.3315	0.684937	-3.1608	2.0793	0.105458	0.0670299	0.116691	-0.0264434	0.237359	0.0165536	0.0340433	0.627151	-0.0504454	0.0835525	-0.156031	0.177887	0.381112	-0.50609	0.194028	-0.0789906	0.0620095	0.203545	-0.200939	0.0429583	-0.0599925	0.13958	0.667649	-0.334688	0.214703	-0.0379677	0.149466	0.799694	-0.332391
Rate of change	-0.30747	0.282434	0.277173	-0.86324	0.248301	-0.777088	0.849146	0.360869	-2.44827	0.894097	-1.7063	2.02091	0.399179	-5.68366	2.27106	-0.606189	0.419182	0.149268	-1.43136	0.218981	-0.0271596	0.0443844	0.541064	-0.11451	0.0601907	-0.0147163	0.010328	0.155652	-0.0350745	0.00564192	-0.126675	0.126272	0.316661	-0.375267	0.121918	0.0641599	0.035157	0.0682586	-0.00481672	0.133137	-0.0305028	0.0534933	0.569168	-0.135984	0.0749784	0.523431	0.166235	0.00185208	0.195931
Gender (Ref. Male)
Female	0.0618916	0.184876	0.738051	-0.302057	0.42584	-0.476107	0.558052	0.394334	-1.57483	0.62262	-0.683387	1.32189	0.605599	-3.286	1.91923	0.246097	0.26738	0.358227	-0.28044	0.772633	0.040792	0.0288827	0.159014	-0.0160743	0.0976584	-0.00806138	0.00655471	0.220246	-0.0209895	0.00486669	-0.0318756	0.0829991	0.701268	-0.195337	0.131586	-0.0105725	0.0228915	0.644273	-0.0554846	0.0343397	0.0518945	0.0323536	0.110313	-0.0119075	0.115697	-0.105513	0.106602	0.323489	-0.315737
Age	-0.0102678	0.00913595	0.261993	-0.0282494	0.00771379	-0.0504275	0.0279383	0.0721437	-0.105421	0.00456571	-0.105439	0.0651574	0.10675	-0.233704	0.022826	-0.00593092	0.0133483	0.657165	-0.0322105	0.0203487	-0.00186482	0.00143378	0.194459	-0.00468724	0.000957593	0.000244878	0.000328012	0.456185	-0.000401811	0.000891566	-0.00130975	0.00409759	0.749498	-0.0093784	0.0067589	0.000569521	0.00113138	0.614785	-0.00165019	0.00278923	-0.00104663	0.00161674	0.518102	-0.00423378	0.00214053	0.00358765	0.00548224	0.51357	-0.00722039
Civil status (Ref. Single)
Married/ cohabit	0.0263211	0.19572	0.893114	-0.358901	0.411543	-0.0948865	0.591235	0.872611	-1.2587	1.06893	-2.08121	1.4064	0.140045	-4.84964	0.687221	-0.00483426	0.288753	0.986655	-0.573363	0.563694	-0.00799842	0.0308672	0.795729	-0.0687585	0.0527617	0.0178478	0.00712175	0.0129915	0.00380581	0.0318898	0.0758141	0.0881011	0.390276	-0.0976574	0.249286	-0.012367	0.0244244	0.612713	-0.0602866	0.0355527	0.0133466	0.0352311	0.705196	-0.0561045	0.0827977	0.00418108	0.115303	0.971108	-0.223105
Smoking (Ref. No)
Yes	-0.589022	0.340147	0.0842784	-1.25818	0.0801379	-0.141555	1.02317	0.890053	-2.1547	1.87159	-0.197762	2.4397	0.935446	-4.99795	4.60243	0.101863	0.527342	0.846957	-0.935745	1.13947	-0.108705	0.0544901	0.0468622	-0.215894	-0.0015172	-0.0183569	0.0132731	0.167852	-0.0444937	0.00777996	-0.38871	0.153094	0.0116359	-0.690019	-0.0874003	0.0126244	0.0426136	0.76709	-0.0709817	0.0962304	0.00923435	0.0641052	0.885578	-0.117024	0.135493	0.166272	0.210934	0.431323	-0.249256
Yes, but have quit	-0.205251	0.21239	0.334684	-0.623334	0.212832	-0.621443	0.639845	0.332291	-1.88112	0.63823	2.39516	1.51004	0.113871	-0.577745	5.36806	0.60285	0.309122	0.0522166	-0.00582457	1.21152	0.0575153	0.0331415	0.0838119	-0.00773569	0.122766	0.00538604	0.00759299	0.478955	-0.00958855	0.0203606	0.0278628	0.0952472	0.770117	-0.159704	0.21543	0.0154368	0.0262242	0.556209	-0.036014	0.0668876	0.0193504	0.0373965	0.60542	-0.0543892	0.0930899	-0.194364	0.119108	0.104327	-0.429268
Economy (Ref. Good)
Bad	-0.0709891	0.332943	0.831295	-0.726045	0.584067	0.0482332	1.01548	0.962147	-1.9498	2.04627	0.21725	2.39493	0.92778	-4.49525	4.92975	-0.345812	0.506238	0.495095	-1.34223	0.650607	-0.124988	0.0525537	0.017999	-0.228396	-0.021581	0.00215632	0.0124764	0.862942	-0.0224314	0.0267441	-0.0568208	0.149691	0.704533	-0.351455	0.237814	0.0218673	0.0416621	0.59977	-0.0598723	0.103607	0.0479388	0.0616813	0.43786	-0.0736115	0.169489	-0.198281	0.198588	0.3191	-0.58955
Ok	0.179952	0.211957	0.396607	-0.237282	0.597186	0.336332	0.642411	0.601022	-0.928428	1.60109	-0.655924	1.51864	0.666145	-3.64571	2.33387	-0.391851	0.307331	0.203458	-0.997062	0.213361	-0.0403151	0.0332333	0.226144	-0.105742	0.0251116	-0.00124535	0.00758057	0.869679	-0.0161956	0.0137049	0.154213	0.0952219	0.106563	-0.0333009	0.341727	-0.00455594	0.0263215	0.862611	-0.0561976	0.0470857	0.0173807	0.0372805	0.641569	-0.0561324	0.0908939	-0.29214	0.12315	0.0186135	-0.534954
Education (Ref. University)
HighSchool	0.282848	0.202892	0.164431	-0.116591	0.682287	-0.0384358	0.614498	0.950173	-1.24831	1.17144	-2.05392	1.4533	0.158737	-4.91529	0.80745	-0.380202	0.293234	0.19595	-0.957678	0.197273	-0.00634678	0.0317474	0.841701	-0.0688557	0.0561622	-0.00557602	0.00719395	0.439238	-0.0197657	0.00861364	-0.0681445	0.0912487	0.455889	-0.247861	0.111572	-0.0142103	0.0251455	0.572097	-0.0635449	0.0351243	-0.0107416	0.0458422	0.814982	-0.101145	0.0796616	-0.0322311	0.117934	0.784911	-0.264803
PrimarySchool	-0.0218233	0.25695	0.932375	-0.527599	0.483953	0.0268418	0.775992	0.972432	-1.50094	1.55462	-0.827305	1.84653	0.654487	-4.46264	2.80803	0.176347	0.375955	0.639419	-0.563972	0.916666	0.0104738	0.0404612	0.795937	-0.0691809	0.0901286	0.00715616	0.00921968	0.438586	-0.0110275	0.0253398	0.0135806	0.115784	0.90672	-0.214427	0.241588	0.0335225	0.0320217	0.295374	-0.0293029	0.0963479	0.00560598	0.0439616	0.89866	-0.0810932	0.0923051	-0.202358	0.155287	0.193945	-0.50846
Intervention (Ref. < 150 PT)
> 150 HCC	-0.356854	0.217991	0.102766	-0.785988	0.0722797	-0.655218	0.658659	0.320734	-1.95196	0.641528	1.17657	1.56561	0.453	-1.90577	4.25892	0.0301343	0.31604	0.924112	-0.592224	0.652493	-0.0368971	0.0341773	0.2813	-0.104187	0.0303929	-0.00662007	0.00776953	0.395233	-0.0219435	0.0087034	-0.0667797	0.0980334	0.496376	-0.259851	0.126292	-0.00987749	0.027081	0.715371	-0.0630093	0.0432543	-0.0239437	0.0381677	0.531167	-0.0992111	0.0513238	0.103661	0.128015	0.419042	-0.148771
< 150 HCC	-0.169096	0.242103	0.485488	-0.645706	0.307514	-0.778188	0.733632	0.289759	-2.22255	0.666178	-0.275013	1.73671	0.874298	-3.69432	3.14429	0.365834	0.351369	0.298782	-0.326117	1.05779	-0.028607	0.0380034	0.452259	-0.103428	0.0462145	-0.0043378	0.00863476	0.615982	-0.021368	0.0126925	-0.0345522	0.109091	0.751711	-0.249393	0.180288	0.00327549	0.0300627	0.913256	-0.0557063	0.0622573	-0.0272383	0.0387183	0.482569	-0.10359	0.0491135	0.0780277	0.142131	0.583595	-0.202147
Change in rate of change	0.00616472	0.0652155	0.924757	-0.122206	0.134536	-0.017297	0.187198	0.926453	-0.385957	0.351363	0.0819262	0.407422	0.840785	-0.720238	0.88409						0.00262098	0.00912122	0.774066	-0.0153374	0.0205794						-0.0032525	0.0247846	0.895698	-0.0520656	0.0455606	-0.00956759	0.00715603	0.181481	-0.0236075	0.00447232						-0.084268	0.0340049	0.0139941	-0.151302
Gender (Ref. Male)
Female	-0.00817691	0.0420275	0.845891	-0.0909404	0.0745866	0.145727	0.120923	0.22938	-0.0925166	0.383971	0.18624	0.261923	0.477735	-0.329684	0.702163						-0.00594792	0.00581334	0.307259	-0.0173991	0.00550331						0.0197855	0.0159972	0.21743	-0.0117356	0.0513066	0.00331455	0.00458393	0.469773	-0.00567898	0.0123081						0.0146452	0.0216808	0.500225	-0.0281341
Age	0.00123238	0.00210027	0.557849	-0.00290265	0.0053674	0.00862476	0.00609917	0.1586	-0.00338847	0.020638	0.0183632	0.0130529	0.160696	-0.007342	0.0440684						0.000445164	0.000292135	0.128793	-0.000130145	0.00102047						0.000164148	0.00079966	0.837534	-0.0014111	0.0017394	-0.000244815	0.000228738	0.284708	-0.000693591	0.000203961						-0.000589657	0.00110896	0.595555	-0.00277741
Civil status (Ref. Single)
Married/ cohabit	0.0258523	0.0449302	0.565512	-0.0626092	0.114314	0.0571142	0.129072	0.658522	-0.19713	0.311358	0.406028	0.281009	0.149715	-0.147366	0.959423						0.0010143	0.00627193	0.871655	-0.0113374	0.013366						-0.0112405	0.0171372	0.512509	-0.0449993	0.0225183	0.00136148	0.00492667	0.782328	-0.0083045	0.0110275						0.0028811	0.0235313	0.902681	-0.043532
Smoking (Ref. No)
Yes	0.108732	0.0819111	0.185322	-0.0524284	0.269893	-0.0571024	0.235576	0.808649	-0.520798	0.406593	0.00599724	0.508609	0.9906	-0.994841	1.00684						0.0156914	0.0116907	0.180485	-0.00730954	0.0386924						0.0802587	0.0310941	0.0103516	0.0190531	0.141464	0.00201593	0.00891697	0.82118	-0.0154788	0.0195107						-0.0260458	0.0451508	0.564629	-0.115035
Yes, but have quit	0.0894013	0.048611	0.067029	-0.00631644	0.185119	0.211821	0.139553	0.130384	-0.063101	0.486742	-0.248579	0.300379	0.408727	-0.840222	0.343065						-0.00598895	0.00668514	0.371222	-0.0191577	0.00717982						-0.000215854	0.0184244	0.990663	-0.036516	0.0360843	-0.00561114	0.00525977	0.286279	-0.0159306	0.00470837						0.0203548	0.0241315	0.40008	-0.0272646
Economy (Ref. Good)
Bad	0.0294209	0.078553	0.70827	-0.125164	0.184006	0.118955	0.228439	0.602969	-0.330729	0.568638	-0.175006	0.487908	0.720094	-1.13534	0.785324						0.0271528	0.0108879	0.0132073	0.00572133	0.0485843						0.0250316	0.0297232	0.400451	-0.033489	0.0835523	-0.00527453	0.00853232	0.536574	-0.0220147	0.0114656						0.0583455	0.041231	0.1585	-0.0229266
Ok	-0.0292655	0.0481547	0.543896	-0.124092	0.0655615	0.0269371	0.138561	0.846029	-0.246064	0.299939	0.142048	0.301328	0.63777	-0.451473	0.735568						0.00565081	0.00669424	0.399421	-0.00753486	0.0188365						-0.0300985	0.0183912	0.103075	-0.0663336	0.00613654	0.00037619	0.00526784	0.943081	-0.00995915	0.0107115						0.0593368	0.0250954	0.0190888	0.00982814
Education (Ref. University)
HighSchool	-0.0711107	0.045982	0.123241	-0.161669	0.0194472	-0.0108741	0.132706	0.934764	-0.272342	0.250594	0.333264	0.287022	0.246741	-0.232115	0.898644						-0.000497991	0.00637156	0.937767	-0.0130494	0.0120534						0.0129433	0.0175378	0.461267	-0.0216157	0.0475023	0.00385106	0.00502249	0.443375	-0.00600291	0.013705						0.0199577	0.0238805	0.404411	-0.0271633
PrimarySchool	8.86304e-05	0.0586573	0.998796	-0.115411	0.115589	0.0475365	0.167895	0.777329	-0.283263	0.378336	0.0739424	0.365789	0.839971	-0.646542	0.794427						-0.00278943	0.00814348	0.73224	-0.0188291	0.0132503						0.00421986	0.0223455	0.850378	-0.0398057	0.0482454	-0.00559997	0.00640326	0.381996	-0.018163	0.00696304						0.0398831	0.0316395	0.208942	-0.022507
Intervention (Ref. < 150 PT)
> 150 HCC	0.107517	0.0495563	0.0309543	0.00992902	0.205106	0.182602	0.142486	0.201265	-0.0981115	0.463316	-0.0483771	0.309639	0.875975	-0.658277	0.561523						0.010105	0.00687477	0.142897	-0.00343705	0.023647						0.0161661	0.0188787	0.392725	-0.0210334	0.0533656	-0.000306045	0.00541037	0.9549	-0.010921	0.0103089						-0.0294135	0.0259212	0.257984	-0.0805588
< 150 HCC	0.0636327	0.0549899	0.248291	-0.0446621	0.171928	0.239261	0.158476	0.132464	-0.0729742	0.551497	0.159788	0.343372	0.6421	-0.516593	0.836169						0.00521839	0.00763017	0.494683	-0.00981162	0.0202484						0.0111503	0.0210041	0.596028	-0.0302361	0.0525368	-0.00242581	0.00599602	0.685866	-0.0141898	0.00933819						-0.0131326	0.028854	0.649516	-0.070039
Random effects
Level	24.9605	2.13908	1.83974e-31	21.1012	29.5257	142.73	12.5988	9.4411e-30	120.055	169.688	155.973	21.5175	4.21017e-13	119.02	204.399	50.9874	6.37265	1.23443e-15	39.9094	65.1403	0.140203	0.0162608	6.57173e-18	0.111695	0.175987	0.0344236	0.00426766	7.25547e-16	0.0269978	0.0438918	1.03052	0.114768	2.72972e-19	0.828434	1.2819	0.132109	0.0125608	7.16812e-26	0.109648	0.159171	0.671479	0.0869214	1.1174e-14	0.52101	0.865403	0.221364	0.0827173	0.0074472	0.106424
Rate of change	0.804417	0.212697	0.000155581	0.479086	1.35067	8.14097	1.9868	4.17574e-05	5.04593	13.1344	21.7981	11.6178	0.0606187	7.66922	61.9564	1.26034	0.411227	0.002178	0.664896	2.38902	0.00123052	0.00565138	0.827633	1.51635e-07	9.98568	0.000652878	0.000283952	0.0214903	0.000278372	0.00153123	0.12605	0.0476882	0.00821216	0.0600499	0.264592	0.001	0.001	1	-0.001	0.001	0.0196641	0.00674916	0.00357338	0.0100351	0.0385323	0.0594994	0.0765304	0.436887	0.0047826
Change in rate of change	0.050673	0.0102464	7.59766e-07	0.0340924	0.0753175	0.397863	0.0894195	8.61115e-06	0.25611	0.618074	0.684012	0.44201	0.121742	0.192759	2.42724						3.08245e-05	0.000217865	0.887487	2.96943e-11	31.9978						-0.0193527	0.00887288	0.0291754	-0.0367433	-0.00196219											0.0026733	0.00301796	0.375726	0.000292486
Residual	1.72089	0.093086	2.62036e-76	1.54779	1.91336	14.901	0.823032	2.90668e-73	13.3722	16.6047	119.425	6.33553	2.93877e-79	107.631	132.511	46.9976	2.14634	2.79951e-106	42.9736	51.3984	0.067082	0.00357535	1.53481e-78	0.0604281	0.0744687	0.0288657	0.00134975	1.80654e-101	0.0263379	0.0316362	0.421075	0.0231267	4.51202e-74	0.378102	0.468932	0.0434846	0.00179423	9.31762e-130	0.0401065	0.0471474	0.635123	0.0298034	9.08324e-101	0.579315	0.696307	0.620991	0.0420221	2.03918e-49	0.543858
Co-variance
Level x rate of change	0.133349	0.48231	0.78218	-0.811962	1.07866	-1.57827	3.54532	0.656196	-8.52696	5.37042	-24.3715	12.755	0.0560386	-49.3709	0.627914	-4.47578	1.36385	0.00103175	-7.14888	-1.80268	0.00506508	0.00719569	0.481493	-0.00903823	0.0191684	-0.00191571	0.00094199	0.0419841	-0.00376197	-6.94379e-05	-0.151794	0.0578689	0.00871413	-0.265215	-0.0383732	-0.000931591	0.00134193	0.487547	-0.00356173	0.00169855	-0.0380486	0.020313	0.061053	-0.0778614	0.00176424	0.0580187	0.0618646	0.34833	-0.0632337
Level x change in rate of change	-0.08154	0.109448	0.456265	-0.296054	0.132974	-0.347548	0.765037	0.64962	-1.84699	1.1519	2.41712	2.33011	0.299577	-2.14981	6.98406						-0.00192908	0.00138507	0.163691	-0.00464376	0.000785611						0.0201597	0.0107546	0.0608586	-0.000918904	0.0412384											-0.0134307	0.0116901	0.250599	-0.0363429
Rate of change x change in rate of change	-0.185391	0.0451028	3.94959e-05	-0.273791	-0.096991	-1.59592	0.404297	7.90017e-05	-2.38833	-0.803517	-3.514	2.20543	0.111084	-7.83658	0.808569						-4.18835e-06	0.00107541	0.996893	-0.00211195	0.00210357						0.00335688	0.00173981	0.0536741	0.00121556	0.00927037											-0.0115387	0.0148812	0.438109	-0.0407052
[truncated: 11 more columns]
