# Supplementary material for: The effects of a 5-year physical activity on prescription (PAP) intervention in patients with metabolic risk factors
Source: PLoS One. 2022 Oct 31;17(10):e0276868. doi: 10.1371/journal.pone.0276868 (PMC9621409; doi:10.1371/journal.pone.0276868)
Supplement: S2 File — (XLSX) [file pone.0276868.s004.xlsx]

## Sheet: Blad1
Source data file
No	Sex	Age_T1	Smoking_T1	Economy_T1	Soc_sit_T1	Education_T1	BMI_T1	WC_T1	SBP_T1	DBP_T1	TG_T1	HDL_T1	FPG_T1	Chol_T1	LDL_T1	Follow_up_T2	Group_T2	BMI_T2	WC_T2	SBP_T2	DBP_T2	TG_T2	HDL_T2	FPG_T2	Chol_T2	LDL_T2	Cont_Dropout_T3	BMI_T3	WC_T3	SBP_T3	DBP_T3	TG_T3	HDL_T3	FPG_T3	Chol_T3	LDL_T3	Cont_Dropout_T4	BMI_T4	WC_T4	SBP_T4	DBP_T4	TG_T4	HDL_T4	FPG_T4	Chol_T4	LDL_T4	Cont_Dropout_T5	BMI_T5	WC_T5
3	1	66	3	1	2	2	38	118	110	60	1.4	1.3	6	4.5	2.7	1	1	37	111	118	65	1.7	1.3	5.8	5	3	1	36	106	115	70	1.5	1.3	6.3	4.8	3.1	1	35.5	107	127	70	1.5	1.5	6	5.1	3.2	1	36	110
4	2	65	2	3	2	3	28.5	93	145	90	0.68	2.4	6.3	5	2.4	1	2	29.9	98	127	82	0.99	2	5.8	5.1	2.8	1	29.3	96	160	95	1.2	2	5.4	5.6	3.2	1	31	107	140	70	0.89	2.7	5.5	6.4	3.6	1	32	103
6	2	64	2	1	2	1	29	103	145	70	2	1.3	5.5	7	4.9	1	1	25.6	93	125	68	1.7	1.2	5.4	6.2	4.2	1	25.7	91	140	80	1.7	1.3	4.7	7.2	5.2	1	26.7	96	108	60	1.5	1.5	6.1	4.6	2.9	1	26.4	93
8	2	58	3	3	2	3	25	92	144	95	0.8	2.3	5.9	5.8	3.3	1	2	25	96	162	97	0.68	2.2	5	6.3	3.6	1	25	93	158	94	0.82	2	6.3	5.2	2.8	1	25	102	128	80	0.86	2	6.1	5.6	3.3	1	24	100.5
9	1	60	2	1	2	2	33.5	114	168	110	1.7	1	6.5	6	4.2	1	1	32.2	110.5	140	82	1.6	1.1	7.1	5.4	3.7	1	33.4	111	140	80	2.3	1	7.3	5.6	3.8	1	33	108	130	75	1.7	1.1	6.8	5.6	3.9	1	33.5	112
10	2	67	2	1	2	2	35	110	150	75	1.5	1.9	5.8	4.1	1.7	1	1	35	112	150	80	1.4	2.4	5	6.3	3.8	1	35	107.5	145	80	1.2	2	5.8	4.5	2.2	1	33	110	140	80	1	2.1	5.2	4.4	2.1	1	35	112
11	2	57	2	2	1	2	23	77.5	140	90	1.1	2.8	4.5	6.5	3.2	1	3	23	78	130	80	0.77	2.7	5.8	6.2	3.1	1	22.5	77	130	80	0.89	2.2	5.4	5.8	3.2	5	997	997	997	997	997	997	997	997	997	5	997	997
13	2	67	3	3	1	3	29	107	150	90	1.4	1.5	6.2	5.4	3.1	1	3	28.5	91	118	92	1.3	1.5	6	5.3	3.3	5	997	997	997	997	997	997	997	997	997	5	997	997	997	997	997	997	997	997	997	5	997	997
14	1	47	2	1	1	2	34.5	115	170	90	1.2	0.95	9.3	7.1	5.7	1	2	35	117	140	85	2.9	1.6	5.6	7.4	5	1	34.7	114	130	80	1.2	0.98	6.1	5	3.6	1	37	114	160	85	1.6	0.87	6.2	3.5	2.2	1	997	997
16	2	61	2	1	2	3	33	100	138	80	1	2	5.4	6.6	3.9	1	1	30	94	108	74	0.51	1.6	6	4.6	2.8	1	30	92	125	70	0.97	1.9	5.1	5.9	3.6	1	999	999	135	70	0.73	1.8	5.6	5.5	3.5	1	28	94
18	1	50	3	1	1	3	40	135	130	60	1.3	1.1	12.7	5.5	4	1	3	41	137	160	90	1.8	1.2	10.6	5.9	4.2	1	42.4	133	135	90	1.5	1.1	9.2	4.8	3	1	41.5	136	140	75	1.8	1.3	7.2	4.7	2.59	1	41.8	136
19	1	53	2	1	2	3	27	98	168	103	0.56	1.9	5.6	4.5	2.4	1	2	26	85	144	93	0.71	2	5.4	4.2	2.1	1	27	82	140	82	0.65	2.2	5.6	4.7	2.4	1	28	85	140	84	0.72	2.1	6.2	4.5	2.4	1	27	84
20	2	64	3	1	2	2	27.4	97	132	68	1.3	1.9	5	7.2	4.6	1	3	27	96	150	78	2.4	2	5.6	7	4.3	1	28	88	145	90	1.9	2.1	5.8	2.1	2.7	2	997	997	997	997	997	997	997	997	997	2	997	997
21	1	61	2	3	2	3	25	999	999	999	2.3	0.67	7.4	4.9	3.4	1	3	28	108	157	81	4	0.6	7.8	5.6	3.7	2	997	997	997	997	997	997	997	997	997	2	997	997	997	997	997	997	997	997	997	2	997	997
22	2	53	1	3	1	3	24	88	120	70	1.5	1.3	6.3	5.6	3.6	1	3	22.6	63	120	70	1.5	1.3	5.7	5.8	3.9	1	23.4	88	128	78	1.7	1.5	5.7	6.8	4.6	1	23.5	84	126	79	1.2	1.3	5.9	4.1	2.4	1	23.4	84
23	2	42	2	3	1	2	31.4	112	120	80	0.81	1.2	6.3	4.2	2.9	1	1	27.1	100.5	110	65	1.4	1.3	5	5.2	3.5	1	28.5	101	110	80	1.1	1.5	5	4.5	2.5	1	32.5	102	105	68	2.3	1.2	5.4	4.7	3.1	1	29	104
24	1	44	2	2	3	3	28	107	140	100	2.2	0.83	5	5	3.4	1	2	30	110	140	89	2.6	0.7	4.4	4.4	2.9	1	30	107	163	113	2.4	0.77	4.7	5	3.5	1	31	111	125	82	1.9	0.72	4.9	4.4	3.1	1	30.5	112.5
27	1	43	2	2	2	1	32.3	111	130	85	4.7	0.64	5.3	5.6	3.3	1	3	33.8	115	135	82	3	0.69	5.2	5.7	4.1	1	32.3	108	125	85	3.5	0.76	5.2	5.8	4	1	33.6	112	140	85	4.8	0.65	5.4	5.1	3	1	32.5	111
28	2	66	3	1	2	2	26	89	145	70	1.1	1.7	6.6	4.3	2.4	1	1	31	89	130	70	1.1	1.6	6	2.1	2.1	1	27	91	150	80	1.3	1.6	6.7	4.4	2.5	4	997	997	997	997	997	997	997	997	997	4	997	997
30	2	73	2	1	2	2	35.5	113	165	85	1.1	1.3	5.9	4.8	3.1	1	3	34	999	180	90	0.97	1.2	6.4	4.5	2.9	1	35	108	140	90	1.2	1.4	6.1	5.1	3.3	2	997	997	997	997	997	997	997	997	997	2	997	997
33	2	47	1	2	1	2	37.97	112	135	60	2.1	1	9	5.7	3.8	1	2	39.5	112	115	85	1.9	1.1	9.6	4.8	3	1	42	115	115	68	3.9	1.2	10	5	3.1	1	31.2	97	119	79	1.22	1.6	6.4	6	4.3	1	28	84
35	2	73	1	3	1	1	24.5	78	150	70	1.4	1.8	5.5	5.7	3	1	2	23.5	76	165	75	1.2	1.7	5.3	5.9	3.4	1	22	73	170	80	1.2	2.1	5.1	6	3.4	1	22	69	125	70	1.2	2.1	4.5	5.6	2.9	1	23	84
36	1	71	3	3	2	3	30.4	113	142	82	0.83	2.1	6.1	4.9	2.5	1	3	999	999	999	999	1.2	1.4	5.7	4.4	2.5	2	997	997	997	997	997	997	997	997	997	2	997	997	997	997	997	997	997	997	997	2	997	997
37	2	66	999	999	999	999	24	101	155	90	1.7	1.8	7.2	8.9	6.2	1	1	29	97	140	80	1.5	1.5	6.7	7.6	5.2	5	997	997	997	997	997	997	997	997	997	5	997	997	997	997	997	997	997	997	997	5	997	997
39	1	54	2	1	1	3	31.5	108	135	85	0.98	1.5	6.9	5.2	3.1	1	1	32	108	150	85	1.2	1.4	5.8	4.6	2.6	1	28.5	104	153	93	0.74	1.7	8.1	4.3	2.4	1	27	93	134	82	2.91	1.6	6.5	4	999	1	26	89
42	2	64	2	1	2	2	39.5	129	140	90	2.2	1.1	15.6	6.4	4.7	1	1	38	122	180	90	1.8	1.3	9.5	6.5	4.8	1	36.91	999	160	95	1.8	1.5	9.3	6	4.1	1	35	116	170	80	1.9	1.2	7.4	5.3	3.6	4	997	997
43	1	51	1	2	2	2	29	99	148	85	1.6	0.79	5.3	6.5	5.3	1	3	29	102	140	80	1.1	0.86	5.7	5.4	4.3	1	27	91.5	142	85	1.1	1	5.4	6.3	5.1	7	997	997	997	997	997	997	997	997	997	7	997	997
44	1	52	2	1	2	2	42	133	140	95	1.5	1.1	8.1	4	2.2	1	3	41	134	150	95	2.3	1.1	6.8	5.2	3.5	1	41.5	136	130	80	1.7	1.1	7	5.1	3.5	1	36	127	110	80	1.5	1.1	6.3	4.1	2.6	1	35	117
45	2	57	2	1	2	3	34	110	120	65	2.8	1.1	8.2	5.1	3.2	1	2	34	110	140	80	5.6	0.89	8.7	5.2	2.6	1	33	106	130	80	5.1	0.97	6.3	7.3	4.8	1	32	106	123	69	3.8	1	7.2	4.8	3	1	34	111.5
49	2	68	2	1	1	3	31	105	134	80	1.6	1.5	5.5	5	3.1	1	2	32.25	103	118	74	0.79	1.3	5.9	4.6	3.1	1	28.25	91	107	65	0.74	1.1	5.6	4	2.6	1	26.5	89	138	82	0.79	1.6	5.4	4.6	3	1	29	96.5
50	2	36	2	1	1	2	28	88	110	70	1	1.2	6.6	4.3	999	1	1	26	82	120	70	1.4	1.3	6.2	4.7	3	1	25	82	120	70	1.8	1.3	5.1	4.5	2.7	1	25.5	79	110	70	1.1	1.2	5.6	3.5	2.2	2	997	997
51	2	39	3	1	2	2	999	100	120	70	1.6	1.2	5.3	5.6	3.8	1	1	30	97	120	70	0.89	1.4	5.3	5.2	3.4	1	34	103	140	80	1.8	1.2	4.8	5.4	3.7	1	35.6	108	129	82	2.4	1	4.3	5.6	3.7	1	32	105
52	2	39	3	3	1	3	41	126	125	85	1.3	1.1	6.6	5.8	4	1	1	40	122	134	89	1.7	1	6.4	6.4	4.6	1	42	120	139	91	1.6	0.96	6.6	5.6	4.2	1	34.5	107	124	87	1.6	0.75	6	4.8	3.5	1	33	111
54	1	36	1	3	1	3	34	113	140	90	4.1	1.2	6.8	5	2.5	1	2	37	113	140	80	999	1.2	6.9	4.8	2.8	1	34	117	160	100	2.4	0.98	6.9	4.7	3	1	35	110	140	85	1.8	1.5	4.8	5	3	1	997	997
56	2	69	3	2	1	3	34	112	130	80	3.8	0.78	6.2	7.9	5.8	1	1	33	110	140	80	3.8	0.88	5.8	8.1	5.9	1	35	112	130	70	2.7	0.95	7.6	4.6	2.8	2	997	997	997	997	997	997	997	997	997	2	997	997
57	2	44	3	3	2	3	33	102	121	74	1.6	1.1	4.8	5.4	3.9	1	1	34	103	122	83	1.9	1.2	5.7	5	3.3	1	33.5	103	111	71	0.97	1.1	4.4	3.3	1.8	1	31	106	128	88	1.2	1.6	4.9	5.3	3.4	1	37	110
58	1	35	3	1	1	4	28	107	140	90	3.6	1.1	5.7	6	3.6	1	1	999	104	140	70	2.4	1.2	5.3	5.6	3.4	1	25	96	130	70	2.2	1.3	5.4	5.1	3.2	1	25	93	145	85	2.3	1.5	4.8	5.2	3	1	27	98
59	2	48	1	1	2	3	34	109	128	82	0.86	1.3	5.4	4.6	2.8	1	3	30.1	98	112	86	1.6	1.2	4.5	5.8	3.8	1	30.3	101	126	88	0.8	1.4	5.1	4.7	3.1	1	31.5	105	113	78	1.1	1.4	4.3	4.3	2.6	1	32.5	108
60	1	49	3	3	1	2	32	115	121	82	2	0.92	5.9	4.7	3	1	2	32	112	140	80	1	0.79	5.7	3.8	2.4	2	997	997	997	997	997	997	997	997	997	2	997	997	997	997	997	997	997	997	997	2	997	997
61	2	52	2	3	1	2	32	102	130	84	1.6	1.3	11.4	3.7	1.8	1	2	32.5	111	124	78	3.9	1.2	999	5.5	2.9	1	35.25	112	114	78	2.2	1.2	11.4	4.3	2.5	1	34.5	110.5	112	70	2.7	1.6	999	5.1	3	1	37	117
62	1	58	1	1	999	3	32	108	140	90	2.2	0.81	7.7	5.6	4.2	1	2	31	110	120	92	2.5	0.82	7.2	5.5	3.9	1	30	105	135	70	1.4	0.91	6.9	4.7	3.3	1	30	108	110	70	1.6	0.88	7.5	4.8	3.4	1	30	106
63	2	77	2	2	1	3	37	999	136	86	1.9	1.2	8	5.1	3.3	1	3	35	109	135	86	1.6	1.2	5.3	5	3.1	1	32	106	148	84	1.4	1.2	5.5	5.2	3.3	1	35.5	107.5	145	78	0.95	1.6	5.3	5	3.2	1	36	107
65	2	50	2	1	1	3	36	100	150	80	1.2	1.5	5.1	11.5	8.8	1	1	36	104	140	85	1.1	1.5	5.9	6.8	4.8	2	997	997	997	997	997	997	997	997	997	2	997	997	997	997	997	997	997	997	997	2	997	997
67	2	62	3	1	2	1	39	116	132	74	1.2	1.6	5.5	5.7	3.9	1	2	39.25	125	120	78	1.2	1.6	5.9	6.1	3.9	1	40.5	128.5	128	80	1.3	1.9	4.7	6.1	3.9	1	40.5	128	122	88	1.1	1.9	5.2	5.9	3.7	1	42	133
68	1	39	3	3	1	3	33	113	139	94	2	1.2	4.7	6.2	4.6	1	3	33	111	144	98	3	1	5.3	6.9	5	1	32	106	146	98	1.8	1	4.5	6.2	4.6	1	32	106	134	76	2.5	0.9	4.8	6.1	4.5	1	35.4	112
69	1	55	2	3	2	1	35.5	118.5	138	80	3.2	0.82	4.7	3.3	1.5	1	2	36	124	118	74	3.5	0.82	5.3	3.5	1.5	1	37.5	125	120	70	3.2	0.88	6.2	3.7	1.9	1	35.5	123	144	80	2.5	0.93	5.7	3.8	2	1	34.7	115
71	2	42	3	1	1	3	31	94	126	84	0.55	1.6	7.3	3.4	1.5	1	3	30.1	84	109	74	0.96	1.9	5.9	4	1.8	1	28	93	113	77	0.97	1.8	5	3.9	1.8	1	28	87	126	88	0.77	2	4.8	4.2	1.9	1	31	99
72	1	50	997	997	997	997	34	120	120	90	1.2	1.3	9.3	3.8	2	1	2	35	123	140	95	1.6	1.1	7	4.3	2.7	1	34	118	138	82	1.2	1.3	12.9	3.8	2	1	999	117	112	77	0.99	1.3	7.3	3.3	1.8	1	999	999
73	2	61	3	1	2	2	45	116	165	85	1.3	1.4	9.1	5.4	3.6	1	2	46	114	150	80	1.1	1.5	9.7	4.2	2.4	1	44.1	111.5	150	80	0.66	1.8	7.6	4.5	2.4	1	45	113	148	78	0.89	1.4	9.5	3.6	2	1	45	112
74	2	72	3	3	1	3	33.8	999	163	99	1.6	1.4	5.1	6.9	4.7	1	3	35.2	110	144	86	1.4	1.4	5.2	7.1	5.1	1	35.5	115	122	78	1.3	1.4	4.5	6.8	5	1	35.5	114	118	82	1.5	1.4	5	6.6	1	1	35.8	114
75	2	65	2	1	2	2	35.5	108	160	80	2.1	1.2	6.7	6.4	4.3	1	2	36.5	101	150	90	1.7	1.4	4.6	6.8	4.5	1	36	98	160	100	1.6	1.4	4.9	5.3	3.3	1	36	102	160	100	1.9	1.3	4.7	5	3.1	1	35	110
76	2	67	2	1	1	1	28	100	120	70	0.99	1.5	5.2	5.9	3.9	1	1	26	94	130	80	1.1	1.6	5.7	6.6	4.2	1	27	96	160	95	0.93	1.8	5	6.4	4.4	1	26	96	120	70	1.1	1.7	5.4	6	4	1	27	97
77	2	57	3	3	1	2	32	97	112	84	1.1	2	5.9	7.2	4.7	1	1	33	99	112	78	1	2.2	5.7	8.1	5.4	1	34	104	122	78	1.1	2.2	6.2	7	4.6	1	33	101	120	80	1	2	5.6	6.7	4.3	1	33.9	109
78	1	42	2	1	2	2	29.9	104	128	86	2.6	1.2	5.9	5.2	3.2	1	1	30	107	122	84	1.3	1.2	4.9	5.7	4.3	1	32.75	114	148	94	2.4	1.1	5.4	5.9	4.4	1	33	118	128	80	2.1	1.3	5.7	5.5	3.9	1	33	117.5
79	2	65	3	3	1	3	30	107	150	80	2.4	1.5	6	6.8	4.6	1	1	31	105	155	85	2.5	1.3	5.6	6.2	4	1	32	110.5	160	85	1.7	1.4	5	6	4.1	1	29	103.5	160	90	2.3	1.4	5.4	6.9	4.8	1	31	110
81	1	68	3	1	2	2	29	104	140	70	1.8	1.3	5.8	6.3	4.5	1	1	29	107	120	85	1.9	1.7	5.2	7.6	5	1	29	102	120	80	1.6	1.5	5.9	6.6	4.7	5	997	997	997	997	997	997	997	997	997	5	997	997
82	2	67	2	1	2	2	35	114	144	86	1.5	1.5	5.5	7.8	5.5	1	1	34.75	111	138	92	1.1	0.76	4.9	5.1	3.6	1	32.75	106	138	84	1.3	1.7	5.1	7	4.8	1	32	100	135	85	1	1.9	5.1	6	4.1	1	32	100
84	2	69	2	3	2	1	32	103	171	88	0.87	1.9	5.5	6.5	4.2	1	1	28	92	143	82	0.9	2.1	6.6	7.3	4.6	1	29	98	168	89	0.83	2.7	5.5	7.2	4.5	2	997	997	997	997	997	997	997	997	997	2	997	997
87	2	44	3	1	2	3	26	90	140	85	0.96	1.8	8	4.8	2.7	1	1	27.4	92	130	86	0.96	1.8	9.3	4.8	2.7	1	27.5	85.5	130	80	999	999	999	999	999	2	997	997	997	997	997	997	997	997	997	2	997	997
92	1	43	2	1	1	3	32	114	136	89	3.9	1.4	5	6.5	4	1	2	32	110	155	101	2.4	1	5.4	4.7	2.9	2	997	997	997	997	997	997	997	997	997	2	997	997	997	997	997	997	997	997	997	2	997	997
94	2	51	1	1	2	2	26	104	134	74	1.3	1.7	4.3	8.1	5.8	1	1	25	100	108	72	1.1	1.7	4	7	4.9	1	25	95	132	80	0.7	1.6	4.2	5.1	3.2	1	25	90	123	82	1	1.8	4.9	4.9	2.7	1	25	70.6
95	1	67	2	1	2	2	27.5	108	150	85	1.4	0.98	5.3	5.2	3.7	1	1	29	108	160	86	1.3	0.97	6.3	5.3	3.9	1	28	104	133	85	1.3	1	5.1	5.2	3.8	1	28.5	100	134	78	1.2	0.96	5.7	4.8	3.5	1	28.5	104
96	2	68	2	1	1	2	25	94	131	86	1.1	2.3	4.7	6.4	3.7	1	1	25	98	146	86	1.3	2.2	5	6.7	4.2	1	23.5	90	131	87	1.4	2.1	4.8	6.8	4.3	1	23.5	88	129	82	1	1.9	3.9	6.8	4.6	1	24	92
98	1	67	2	1	2	2	47	160	171	94	1.4	1.2	6.5	5	3.2	1	3	49	153	155	97	1.4	1.2	6	4.6	3	1	45.8	148.5	153	94	1.5	1.1	6	4.4	2.9	1	43.8	143	120	79	1.1	0.95	5.9	4.1	2.3	1	44	145
99	1	55	2	1	1	1	25	98	163	92	2.2	0.86	5.4	4.9	3.4	1	1	25.5	96.5	168	90	1.4	0.85	6.6	5.2	3.8	1	24	94	142	83	1.1	0.95	5.3	4	2.6	1	24	92.5	135	81	2.4	2.92	5	3.6	2.4	1	24.5	94
100	2	45	2	2	1	3	21.5	81	126	81	0.75	1.6	5.7	4.2	2.2	1	1	22	81	139	87	0.65	1.9	5.6	4.4	2.4	1	22	81	125	81	0.43	2	5	4.2	2.1	1	22.5	83.5	118	71	0.59	1.8	6	3.7	1.9	1	22.5	88
101	2	70	2	1	2	3	27	103	110	69	0.82	1.6	6.9	4	1.6	1	3	26.5	100	120	75	0.65	1.8	7.7	4	1.9	1	26.5	89	99	60	0.58	1.9	7.4	4.3	2.2	1	27.5	94	109	69	0.6	1.9	7.8	4.7	2.7	1	27	92
102	1	56	3	1	2	2	43	124	130	82	1.7	1	7.2	6	4.2	1	1	45	137	132	83	1.8	0.97	7.8	5.6	4	2	997	997	997	997	997	997	997	997	997	2	997	997	997	997	997	997	997	997	997	2	997	997
103	1	53	2	3	2	999	32.9	117	142	58	1.9	1.2	5.4	5	3.2	1	3	33.1	111	132	80	1.4	1.5	5.5	5.3	3.2	1	32.5	118	125	70	1.7	1.3	5.1	5	3.1	1	32.9	119	140	85	1	1.4	6	4.8	3.1	1	33.5	121
104	2	60	2	1	1	3	37	109	145	83	1.1	1.4	5.3	5.2	3.4	1	2	38.5	106.5	147	79	1.3	1.4	5	5.4	3.5	1	38	103	117	70	2.1	1.3	4.6	5.3	3.4	2	997	997	997	997	997	997	997	997	997	2	997	997
105	1	51	2	3	1	1	27.5	106	116	70	1.4	1.3	6.1	5.2	3.3	1	3	29	106.5	145	94	1.8	1.4	5.3	7	4.7	1	31.5	110	141	80	2.5	1.8	7	7.6	5.5	1	30	105	142	88	999	999	999	999	999	1	30	107
106	2	69	2	1	2	2	34	113	999	999	2.3	1.5	8	4.2	2.1	1	1	33.5	109	999	999	2.3	1.6	5.9	4	1.8	1	999	108	146	80	2.5	1.7	6.5	5	2.6	1	31	100	126	80	2	1.7	6.1	4.3	2	1	34.75	102
108	1	61	2	1	1	1	36.8	125	105	70	7	0.88	6.9	5.8	2.2	1	1	36.5	126	120	70	2.4	1.1	7.1	4.3	2.3	1	37	129	138	73	3.8	0.96	6.3	4.7	2.6	1	38.5	128	149	82	4.5	0.87	6.9	4.5	2.3	1	36.9	125
109	1	66	3	3	1	2	37.5	120.5	124	76	1.2	2.2	5.9	5.8	2.9	1	1	36.3	117	134	67	0.92	2.2	6.4	5.2	2.7	1	37	117	119	71	1.2	2.3	7	6.6	3.9	1	39.2	126	134	72	0.8	2.1	6.7	4.9	2.7	1	39	124
110	1	62	2	1	2	3	27	108	139	91	0.59	1.6	5.4	5.6	3.8	1	1	28	111.5	157	95	0.52	1.9	4.5	5.8	3.7	1	26	99	123	76	0.6	1.6	5.7	5.2	3.3	1	26	98	126	78	0.57	1.6	5.6	4.6	2.9	1	28	103.5
111	2	75	1	1	1	2	27	93	180	80	2.3	1	6.7	4	2.2	1	1	26	90	140	95	2	0.97	8	3.8	2.2	1	26	92	125	80	1.9	1.1	6.2	4.5	2.9	1	26	87	120	80	2.5	1.2	7.5	6.7	4.9	2	997	997
112	2	70	2	1	2	1	31	92	130	90	1.9	1.7	6.4	5.1	2.8	1	1	33	102	142	90	1.4	1.7	5.3	6	3.7	1	32.5	101	144	96	1.4	1.8	6.2	5.2	3	1	31.75	99.5	145	90	1.3	1.7	6.6	5.2	3.2	1	32.25	101
114	2	61	2	1	1	3	24.5	91	130	70	1.2	1.8	5	8.7	5.9	1	2	24.5	86	119	75	1.1	2.1	6.1	10.1	7.3	1	25	88	107	68	0.66	2	4.3	8.9	6.8	1	23	82.5	107	63	1.1	1.9	999	9.9	7.6	5	997	997
115	1	66	3	1	2	3	40.4	133	130	70	1.5	1.1	6.6	3.8	2.2	1	1	39	127	150	90	1.3	1.2	5	4.7	3.1	1	39	124.5	120	80	2	1.2	6	4.4	2.4	1	39	126	138	76	2.3	1.2	5.7	4.4	2.5	1	39.25	129
116	1	67	2	1	2	2	21	92	147	80	1.1	1.4	5.2	5	3.1	1	3	21	96	139	90	1.6	1.6	5.6	5.9	3.8	1	22	90	143	86	0.9	1.7	5.1	5.7	3.9	1	20	87	131	73	1.1	1.6	5.4	5.6	3.9	1	21	95
119	1	67	2	2	3	3	28.5	108	153	92	0.55	1.6	6.4	4.1	2.4	1	1	30	103	148	88	0.59	1.7	6.8	4.1	2.4	1	30	106.5	143	81	0.93	1.8	6.5	4.4	2.5	7	997	997	997	997	997	997	997	997	997	7	997	997
120	2	71	2	1	2	1	29.6	90	142	89	1.3	1.7	4.4	5.5	3.4	1	1	28	84	138	96	1.3	1.8	4.6	6	3.7	1	27	83	140	92	0.67	2.1	4.6	5.3	3	1	27.5	84	129	83	0.94	1.8	4.1	5.7	3.6	5	997	997
122	1	62	2	3	3	3	30.9	117	130	90	2	0.74	7	5.4	3.9	1	2	29	117	130	70	2	0.74	7.1	6	4.3	4	997	997	997	997	997	997	997	997	997	4	997	997	997	997	997	997	997	997	997	4	997	997
123	1	51	1	1	1	2	29	104	145	90	4.6	1	10.9	7.9	5	1	1	26	105	170	105	3.3	0.91	9.6	7.2	5	1	28	105	130	95	6.1	0.89	10.1	7.4	4.8	2	997	997	997	997	997	997	997	997	997	2	997	997
124	1	59	2	3	1	3	34	121.5	140	85	1.1	1.2	5.1	6	4.2	1	1	33.6	119	150	85	1.2	1.3	7	6.6	4.6	5	997	997	997	997	997	997	997	997	997	5	997	997	997	997	997	997	997	997	997	5	997	997
125	1	70	3	1	2	1	33	124	150	70	1.9	0.8	4.9	2.9	1.3	1	3	32.7	120	130	70	1.3	1	3.6	3.7	2	1	31.6	116	160	75	1.2	1.1	6.8	3.6	2.3	1	34	119	135	65	1.2	1.1	12	3.8	2.4	1	31.5	121
126	2	72	2	3	2	1	24.2	999	154	88	2	1.3	10.9	3.9	2.1	1	1	24	85	131	80	1.3	1.3	8.5	3.8	2.1	1	23	85	138	78	1.5	1.3	9	3.8	2.1	1	999	999	999	999	999	999	999	999	999	1	999	999
127	1	44	3	2	999	2	29	112	144	88	2.6	1.2	10.7	6.1	4	1	1	30	110	135	80	2.9	1.5	9.3	6.1	3.6	1	31	108	152	94	4.6	1.3	6.5	6.1	3.4	1	31	117	151	91	3.1	1.3	9.5	5.3	3.1	1	31	116
128	1	54	3	3	2	3	24	95	130	86	0.74	1.2	4.5	4.7	3	1	2	23.4	93	134	82	0.91	1.4	5.8	4.8	3	1	23.4	92	130	86	0.99	1.3	5.1	4.6	3.1	1	23.7	94	134	95	1.1	1.3	5.1	4.7	3	1	23.8	97
130	2	57	1	2	2	3	38.1	129	135	80	2.8	1.7	6.4	6	3.5	1	1	37.7	135	150	90	3	1.9	5.6	7.2	4.4	1	40.6	140	157	94	2.5	1.7	6.4	6.1	3.5	2	997	997	997	997	997	997	997	997	997	2	997	997
133	2	74	2	3	1	1	32	108	180	85	1.4	1.7	5.2	6.5	4	1	2	32	104	135	78	0.73	1.8	5.1	6.6	4.2	4	997	997	997	997	997	997	997	997	997	4	997	997	997	997	997	997	997	997	997	4	997	997
134	2	64	2	1	1	3	36	124	140	80	1	0.97	14.3	3.7	2.2	1	3	34.5	114	140	85	1.5	1.1	9.9	4.2	2.6	2	997	997	997	997	997	997	997	997	997	2	997	997	997	997	997	997	997	997	997	2	997	997
135	1	62	3	1	1	3	33	130	130	80	1.4	1.1	7.6	4.1	2.3	1	2	31	125	100	65	1.2	1	5.3	4.1	2.5	1	28	113	120	78	1.5	1.1	6.8	3.7	2.2	1	27.5	117	100	60	1.3	1.2	6.1	4	2.4	1	27.2	113
136	1	52	2	1	1	3	29	103.5	125	75	1.3	1.3	7.2	5.6	3.7	1	2	27.5	100	130	85	1.2	1.3	6.8	5.5	3.8	2	997	997	997	997	997	997	997	997	997	2	997	997	997	997	997	997	997	997	997	2	997	997
137	2	78	2	1	2	1	33	113	160	80	1.5	1.2	5.9	5.3	3.6	1	1	30.5	112	150	75	1.2	1.3	5.6	5.2	3.5	2	997	997	997	997	997	997	997	997	997	2	997	997	997	997	997	997	997	997	997	2	997	997
138	2	57	2	1	2	2	27	92	130	95	1.4	2.4	4.6	6.9	4	1	2	28	88	150	104	1.9	2.2	4.8	7.5	4.8	1	27.5	89.5	160	95	1.4	2.5	4.6	7	4.3	1	28	90	140	80	1.5	2.2	4.7	6.4	3.8	1	27.3	83
140	1	48	1	1	1	2	21.1	81	124	73	2.5	1.2	5.9	6.7	4.5	1	2	20.27	92	115	65	2.6	1.1	5	4.2	2.3	1	22.3	86.5	118	62	1.2	1.2	5.1	5.2	3.7	2	997	997	997	997	997	997	997	997	997	2	997	997
142	2	42	3	3	3	3	32.7	102	120	70	1.1	1.7	6.9	5.5	3.2	1	1	33	106	130	85	0.97	1.4	6.6	5.5	3.5	1	30	97	115	80	0.92	1.4	7	4.9	3.2	1	27	93	120	90	0.65	1.9	6	5	3	1	30.5	94
144	1	64	3	1	2	1	25	97.5	120	75	0.88	1.5	7.9	5.6	3.7	1	3	25	106	140	70	2.1	1.7	6.7	6.2	4	1	24	97	110	60	0.77	2.6	5.9	6.1	3.7	2	997	997	997	997	997	997	997	997	997	2	997	997
145	2	47	2	1	2	2	29	92	120	80	1.1	1.2	6.3	5.8	3.8	1	3	28.7	88	125	80	1	1.2	6.4	5.5	3.7	1	26.9	88	127	82	0.72	1.2	5.9	5.8	3.9	1	28.3	92	130	76	1.2	1.1	5.2	5.5	4	2	997	997
146	2	65	3	2	2	3	42.3	124	130	75	2.1	1.4	7.2	5.8	3.5	1	3	43.4	121	125	70	1.9	1.6	8.5	5.4	3	4	997	997	997	997	997	997	997	997	997	4	997	997	997	997	997	997	997	997	997	4	997	997
149	1	77	999	999	999	999	34	113	163	96	1.1	1.6	4.5	10.3	7.8	1	1	36	109	160	90	0.76	2.1	4.9	4	1.7	1	35	113	150	80	0.92	1.5	4.1	6.9	5	1	34	113	170	90	0.87	1.8	5.1	10	8.3	1	28.7	105
152	1	73	3	3	2	1	31	128	140	80	2.9	0.98	999	4.1	2.2	1	3	30	121.5	135	80	2.9	0.98	7.1	4.1	2.2	1	32	128	137	80	3.4	1.1	8.9	4.5	2.2	1	29.6	121	124	84	4.4	1	9.2	7.2	4.7	4	997	997
153	1	66	3	999	2	1	28.5	108	140	85	1.1	1.3	999	3.3	1.8	1	1	28	102	120	80	0.94	1.2	13.2	3.2	1.6	1	29	101	135	80	1	1.4	10	3	1.5	1	27.7	99	130	75	0.91	1.4	10.9	3.2	1.5	2	997	997
155	1	59	2	3	2	2	35	113	125	80	2.5	1.4	4.7	6.4	4.2	1	2	34	116	110	80	1.6	1.5	6.3	5.9	3.8	1	32.5	108	130	86	2	1.4	5.7	5.3	3.4	1	33	113	127	76	1.95	1.6	5.2	5.9	3.7	1	35	115
157	1	59	2	1	2	3	28	109	140	90	1.5	0.65	5.2	4.2	2.9	1	2	27	108	122	75	1.2	0.87	6.2	4.6	3.2	1	29.5	116	140	90	1.3	1	6.5	5.9	4.5	1	29.75	115	138	88	1.3	1.1	7.1	5.7	4.3	1	28.25	112
159	2	39	2	2	2	3	32	100	128	82	2.7	1.1	4.7	5.4	3.2	1	1	30.7	92	116	70	1.2	1.2	5.6	4.7	3.1	1	28.9	90	116	80	1	1.5	4.4	5	3.1	2	997	997	997	997	997	997	997	997	997	2	997	997
162	2	68	2	1	2	1	28.5	102	130	70	3	1.2	7.3	5.5	3.4	1	1	27.5	106	130	70	2	1.3	6.5	4.1	2.1	1	29	98	130	70	4.6	1.2	7.5	6.8	4.7	2	997	997	997	997	997	997	997	997	997	2	997	997
164	1	63	2	1	2	3	38	122	150	80	1.9	0.94	6.2	4.8	3.3	1	1	38	119	132	81	1.6	1	6.5	5.3	3.8	1	38	116	142	70	1.4	1.5	7.1	5.9	4	1	39	122	135	77	3.3	1.3	6.7	6.1	4	1	40	120
165	1	69	3	1	2	3	30	110	130	75	1.2	2	6	4.1	1.7	1	2	30	110	152	85	0.87	1.9	6.9	4.2	2.1	1	31	110	130	86	2	1.8	8.9	3.8	1.6	1	31	107	140	85	1.8	1.6	8.9	4.2	1.9	1	30	106
167	1	61	3	3	2	3	35	134	150	80	2.6	1.2	5.3	6.8	4.4	1	3	36.4	120	140	70	3.7	1.1	6.4	5	2.7	1	34.7	129	115	65	2.8	1.2	5.6	5.4	3.2	1	36.3	124	133	72	2.2	1.1	6.8	4.5	2.6	1	40.5	136
168	2	67	2	3	1	3	29	999	105	63	1	2	4.7	7.6	4.8	1	2	30	100	110	66	0.86	2.2	5.8	5.7	3.2	1	30	100	113	75	1.1	2	999	5.6	3.4	1	28	93	115	67	1.1	1.8	5.5	4.7	2.8	1	28	101
169	2	73	2	1	2	1	27	96	130	80	0.69	2.5	5.7	6.4	3.6	1	1	26	90	140	80	0.95	2.8	5.7	7	3.8	1	27	89	135	75	0.76	2.8	4.7	6.7	3.7	1	26.5	87	115	65	0.74	2.7	5.3	6.1	3.1	1	26.5	92
170	2	43	2	3	2	3	34.5	104	121	76	1.8	0.95	5.5	5	3.6	1	3	36	106	114	76	1.6	1.1	5.9	5.5	3.9	1	38.9	116	117	69	1.7	1	5.5	5.6	999	1	37.9	108	111	72	2.2	1	5.6	6	4.6	1	38.2	109
171	1	57	2	1	999	3	33	117	138	89	1.2	0.76	7.1	3.4	2.3	1	1	29	102	129	88	999	999	6.8	999	999	1	26.5	100	123	79	1.1	0.92	6	3	2	1	28	101	125	83	0.68	1.1	6.2	3.5	2.3	1	28.5	102
172	2	84	2	1	3	4	44	124	154	88	1.1	2	4.6	6.8	4.3	1	1	40	122	148	86	0.98	2.1	4.8	6.3	4	2	997	997	997	997	997	997	997	997	997	2	997	997	997	997	997	997	997	997	997	2	997	997
173	2	61	3	1	1	3	33.4	108	103	75	2.3	1.2	5.3	6.4	4.1	1	2	31.7	100	138	84	1.7	1.8	6.5	6.3	4	5	997	997	997	997	997	997	997	997	997	5	997	997	997	997	997	997	997	997	997	5	997	997
174	2	76	3	1	1	1	27	87	140	80	999	1.7	5.9	4.4	2.2	1	1	27	88	140	70	1	1.7	5.5	4.4	2.2	1	27.5	86	145	90	1.2	1.6	5.9	4.2	2.3	2	997	997	997	997	997	997	997	997	997	2	997	997
176	2	68	2	1	2	3	30	97	114	72	0.87	2.1	4.7	7	4.6	1	1	29	91	130	84	0.84	2.2	4.4	6.3	3.8	1	28	89	128	80	0.73	2.3	4.6	6.5	4.2	1	27.25	87	114	72	0.92	2.1	4.2	6.6	4.2	1	27.5	88
177	1	45	2	1	2	3	46	132	132	80	0.93	1.1	6.6	4.1	2.5	1	2	45.5	131	145	85	1.2	1.1	6.3	4.4	2.9	1	47	133	138	80	1.7	1.2	8.2	4.4	3	1	45	133.5	128	80	1.1	1.2	7.6	2.8	1.5	5	997	997
178	2	63	2	3	1	3	40	122	160	90	1	1.9	6.1	5	2.8	1	1	40	126	120	80	1.1	2.4	5.4	6	3.2	4	997	997	997	997	997	997	997	997	997	4	997	997	997	997	997	997	997	997	997	4	997	997
179	1	49	1	2	2	1	35	117	168	100	2.6	0.67	7.7	5.4	4	1	3	33.4	104	130	95	2.5	0.72	6.5	5.8	4.3	1	32.9	109	130	78	2	0.75	6.8	4	2.5	1	32.7	112	148	98	1.8	0.78	6.2	3.7	2.4	1	33.9	112
180	2	62	3	1	1	3	29.7	109	146	80	2	1.1	8	6.4	4.4	1	2	29.2	109	124	63	1.9	1	8.2	4.2	2.6	5	997	997	997	997	997	997	997	997	997	5	997	997	997	997	997	997	997	997	997	5	997	997
183	1	47	2	1	1	3	45.5	136	144	96	2	1.2	5	5.5	3.5	1	3	45.9	138	124	88	2.2	1.2	4.6	6	4.4	1	46.1	139	132	88	1.5	1.4	3.5	4.8	3.1	1	46.5	136	140	94	2.1	1.2	4.1	5.3	3.6	1	45.5	136
184	1	34	3	1	1	1	33	118	105	60	3.9	0.86	5.1	4.3	4.3	1	3	34	109.5	122	81	3.9	0.75	5.2	5.8	4.1	1	33	118	130	80	7	0.65	5.5	4.7	2.2	1	31	105	114	60	2	0.77	5.5	3.3	2	1	35	116
186	1	73	3	1	2	1	28	113	118	82	0.84	1.2	5.9	4	2.5	1	1	28.5	112.5	136	78	0.95	1.3	5.6	3.8	2.4	1	28.5	110	126	78	1.1	1.2	5.2	4.1	2.6	1	28	113	132	82	1	1.2	5.8	3.7	2.2	1	30	110
187	2	65	2	1	1	3	31.9	106	136	86	0.75	2.2	6.1	5.6	3.2	1	3	32.2	109	134	86	1.1	1.9	4.7	6	3.8	1	32.6	113	135	78	0.85	2.2	5.3	4.9	2.6	1	33.1	112	170	96	1	2	1.3	6.4	4	1	32	105
188	1	62	999	999	999	999	28.5	112	130	76	1.6	1.2	6.2	6.6	4.8	1	2	29	113	130	82	1.4	1.1	6.1	6.5	4.9	1	27.5	107.5	138	82	1.2	1.1	5.4	5.9	4.6	1	27.25	108	138	80	1.8	1.1	6.1	6.5	4.7	1	27	109
189	2	68	3	3	1	2	33	109	160	80	3.7	1.6	9.5	6.2	3.5	1	3	33.56	108	150	80	2.5	1.6	11.2	5.1	2.9	1	31.8	105	127	67	2.2	1.8	9	4.6	2.3	1	31.2	108	129	62	2.2	1.4	8.2	4.4	2.4	1	31.9	106
190	2	75	1	1	3	1	32.5	102	144	76	0.91	1.3	6.7	4.2	2.5	1	3	31.5	102	140	80	0.92	1.2	6.9	4.1	2.6	1	31.75	103	138	72	1.3	1.1	5.9	5.7	4.4	1	31.5	108	136	78	1.2	1.4	6.7	5	3.3	1	27	98
191	2	66	2	3	1	3	29	101	160	80	1	1.3	13.8	4.7	3	1	3	29	105	139	80	0.8	1.3	7.1	4.1	2.5	1	30	100	130	80	1	1.4	7.4	5	3.3	1	27	97	120	60	1.2	1.4	5.3	5.5	3.6	5	997	997
192	2	70	2	1	1	4	29.25	93.5	134	78	1.2	2.2	5.8	7.1	4.4	1	3	29.5	92.5	132	64	1.4	2.1	5.6	6.7	4.3	1	29	91	148	88	1.1	2.3	6.2	6.8	4.2	1	29.25	92	150	83	1.2	2.4	4.7	7.3	4.4	1	29.75	94
196	2	59	2	1	3	3	31	116	130	85	1.6	1.6	5.2	5.4	3.4	1	1	32	117	120	80	2.1	1.4	4.6	5.9	3.8	1	32	117	125	85	2	1.3	6.2	5.2	3.6	1	28	110	120	80	1.4	1.5	4.8	5.8	3.9	1	29	110
198	1	62	1	1	2	2	40	133	150	80	0.82	1.65	7.3	4.4	1.5	1	2	39.3	127	125	80	0.83	1.9	7.1	5	2.8	1	39.8	130	140	85	0.65	2.3	5.8	5.2	2.2	1	34	129	110	62	0.55	2.5	6.4	4.6	1.7	1	999	999
200	2	67	2	3	2	2	35	120	140	80	1.6	1.7	4.8	7.2	5	1	1	34	110	140	80	2	1.3	5.1	6.7	4.6	5	997	997	997	997	997	997	997	997	997	5	997	997	997	997	997	997	997	997	997	5	997	997
201	2	67	2	1	2	2	29.75	83	142	90	0.84	1.6	6	4.3	2.4	1	1	29.75	84	142	82	0.94	1.8	5.9	4.8	2.6	1	29.99	90	140	82	1.1	1.8	5.5	4.7	2.6	1	29.9	87.5	142	90	0.89	1.6	5.3	4.4	2.5	1	29	89
202	2	52	2	3	2	3	31.6	114	128	78	1	0.65	3.9	7.6	6.3	1	1	31.3	113	132	88	1.2	0.54	4	8.2	7	5	997	997	997	997	997	997	997	997	997	5	997	997	997	997	997	997	997	997	997	5	997	997
203	2	51	2	1	2	2	39	107	130	80	0.78	1.6	5.8	7	5	1	3	999	105	140	85	1.1	1.2	5.8	4.2	2.6	1	999	103	143	82	1.3	1.8	5.7	5.8	3.7	1	999	106	152	90	2.1	1.2	6.2	6	3.9	2	997	997
205	2	56	2	1	2	3	28	92	138	88	0.98	1.6	5.5	5.4	3.5	1	1	28	95	140	88	1	1.8	4.8	5.4	3.3	1	24.75	87	144	88	0.74	1.8	5.1	4.9	3	1	24.5	86.5	130	85	1.2	2	5.7	5.7	3.4	1	999	88
208	2	44	2	1	3	3	28	92	142	92	1.2	1.2	5	4.7	3.2	1	1	27.75	87.5	121	86	1.2	1.4	5.6	5.5	3.9	1	28.1	90	122	84	1.7	1.4	5.4	6	4.3	1	29.99	93	104	82	1	1.9	5.3	5	3.4	1	29.75	92.5
209	2	65	2	1	2	2	30.5	107	130	80	0.89	1.8	5.1	5.8	3.9	1	2	30	97.5	110	72	0.79	2.1	4.7	6.1	3.8	1	31.25	101	114	80	0.92	2	4.7	6.2	4.1	1	29	100	118	78	0.89	2	5.3	6.4	4.1	1	29.25	101
210	1	66	2	1	2	3	27.4	110	145	85	1.2	1.5	4.9	5.6	3.8	1	2	28	104	142	80	1	1.6	5	6	4.2	1	27.3	108	158	88	1	1.5	4.9	5.6	4	1	26	104	150	88	1.1	1.8	4.9	6	4	1	26	102
211	2	64	2	1	1	1	33.5	94	112	74	1.3	2.3	4.2	7	4.2	1	1	32.5	94	130	78	0.89	2.3	4.7	6.9	4.3	1	33	93	120	84	0.97	2.2	5.2	6	3.5	1	31.75	92.5	122	84	0.87	2.4	5.3	6	3.4	1	30	93
212	1	55	3	1	2	2	30	135	140	76	4.1	1	5	8	5.7	1	1	33.25	116	128	82	4.6	1.3	5.3	6.3	3.8	1	34	122	134	76	3.1	1.2	5.9	6	3.9	1	34	122	124	74	1.7	0.96	5.2	4.6	2.9	1	36	118
213	1	55	2	1	2	3	31.4	116	137	100	3	0.83	5.1	5.4	3.6	1	1	30	109	130	90	1.9	0.94	5.1	5	3.5	1	30.5	112.5	124	88	1	1	5.1	3.9	2.5	4	997	997	997	997	997	997	997	997	997	4	997	997
214	1	72	2	3	2	2	31	114	110	68	1.4	1.4	4.8	6.3	4.2	1	1	29.5	110	122	80	1.2	1.4	5.4	5.2	3.6	1	28	106	118	78	1.7	1.3	5.2	5.3	3.5	1	30	110	128	78	1.1	1.3	6.5	5.4	3.7	1	29	108
215	2	67	2	1	2	3	33.5	117	140	80	1.3	1.3	6.1	5.7	3.9	1	2	35	115	136	69	1.3	1.8	6.4	5.3	3.3	1	36	116	143	75	1.8	1.9	6.5	5.8	3.5	1	32.5	115	118	76	2.5	0.57	5.1	5.2	3.4	1	37.1	113
216	1	71	2	1	2	2	25	106	150	70	0.81	2.4	6.2	5	2.4	1	3	23.75	104	144	80	0.96	4.3	6.8	6.2	2	1	23	104	146	75	1.7	2.6	6.6	5.9	2.9	1	23	101	132	74	0.85	2.4	6.6	4.9	2.4	1	25.2	107
217	1	59	2	1	2	1	36.2	118	138	80	1.8	0.92	5.9	5	3.3	1	2	33.5	109	114	66	1.6	1.1	5.6	5.4	3.6	1	35.8	116	126	78	2	0.96	6.7	5.6	3.7	1	999	999	999	999	999	999	999	999	999	1	36.4	119
218	2	65	2	1	1	1	39	114	155	93	1.4	1.6	6.7	6.6	4.3	1	3	39	111.5	136	78	2	1.5	5.5	6.3	4.4	1	38	112	128	74	1.8	1.6	5.9	1.6	3.1	1	40	115	135	79	1.5	1.8	6.3	6	3.8	1	38	112
219	1	49	2	2	1	1	31.5	110	115	73	1.7	1.2	3.6	7.9	4.2	1	1	31	109	122	79	1	1.3	5.3	7.3	5.5	1	30	104	108	62	2.4	1	4.3	6.5	4.8	1	32	111	110	98	2.5	1.1	4.4	8	6.1	1	26	104
220	1	52	2	1	1	3	33.5	125	144	98	1.6	1.5	5.6	5.8	3.7	1	3	34.5	130	130	98	2	1.6	5.5	6.1	4	3	997	997	997	997	997	997	997	997	997	3	997	997	997	997	997	997	997	997	997	3	997	997
221	2	66	2	3	2	3	28	105	160	99	2.3	1.2	5.2	6.7	4.8	1	2	28	102	190	96	2	1.2	5.6	6.2	4.3	1	26	94.5	174	97	2	1.1	5.6	6.5	4.8	1	26	97.5	175	90	1.8	1.2	4.9	6.5	4.8	1	26	93
223	1	57	2	1	2	3	33	120	140	80	1.9	1.5	6	6.9	5	1	1	33	116	147	91	2.5	1.6	5.5	7.5	5.3	1	33	119	147	82	3	1.3	6.2	6.3	4.3	1	35	120	148	85	2.1	1.5	5.8	6	4.1	1	36	123
225	1	64	999	1	2	3	32.3	115	150	75	2.6	0.96	5.2	4.9	3.2	1	1	31	110	148	72	1.8	1.1	5.8	4.6	3.2	1	31	113	145	72	2.4	0.99	5.5	4.9	3.5	1	31.5	115	155	90	2.4	0.84	5.5	4.8	3.5	1	31	109
226	2	49	2	3	2	2	30.2	98	113	70	1	1.4	5.2	6	4.3	1	2	30.3	98	106	69	1	1.6	5	6.1	4.2	1	31.1	100	107	67	1.1	1.5	4.8	6	4.2	1	31	100	109	71	1.3	1.6	4.8	6	4.2	1	29.9	99
227	1	77	2	1	2	2	28.4	105	125	70	0.79	2	5.1	7.2	5	1	1	28	98	122	88	0.96	1.9	5.1	6.8	4.6	1	28	98	110	75	1	2	5.3	6.3	4.1	1	28	104	110	80	0.99	1.9	4.3	6.2	4	1	28	108
229	2	66	2	1	2	1	29	98	140	90	0.99	1.8	6.5	5.9	3.7	1	1	32.8	100	120	80	1.4	1.7	6.1	5.2	3.2	1	31.5	100	140	90	0.91	1.9	6.4	5.4	3.3	1	32.8	100.5	138	85	1.2	1.6	6.7	5	3.1	1	32	101
230	2	69	3	1	1	2	45	135	140	80	0.9	1.4	5.8	5.5	3.7	1	3	40.5	115.5	124	92	1.1	1.8	5.5	6	4	1	43	122	128	86	1.5	1.7	5.2	5.5	3.6	1	45	131	139	80	1	1.9	5.7	5.5	3.5	1	45	128
231	2	40	2	1	999	3	36	110	180	100	0.95	1.2	5.4	4.6	3.1	1	1	31.5	103	145	80	1.3	1.7	5	5.5	3.3	1	30	102	117	82	0.97	1.6	4.9	4.6	2.7	1	29.7	101	121	80	0.63	1.6	5.6	5.8	4	1	32	102
232	1	75	3	3	1	2	38.6	999	189	79	1.7	0.94	19.6	3.2	1.8	1	2	38.9	129	165	81	1.5	0.89	13.6	3.2	1.8	1	38	129	145	85	3	1	10.6	2.9	1.2	1	36.6	118	181	71	1.7	1	17.9	3.7	2.1	4	997	997
233	2	63	2	1	2	3	25.25	80	144	94	0.88	2.7	4.5	7	4.1	1	1	24.5	78.5	138	88	0.86	2.7	4.9	6.8	4.3	1	25	79	132	80	0.75	2.6	4.6	6.8	4.4	1	25	79	128	86	0.64	2.6	5	6.2	3.8	1	25	80
234	2	30	2	2	1	2	35	96.5	120	90	1.1	0.94	5.2	4	2.6	1	1	33.5	94.5	105	80	1.1	0.91	5.2	3.8	2.4	1	31.7	93	140	80	1.3	0.65	999	3.8	2.7	1	40.4	103	125	85	1.1	0.91	4.8	4.6	3	1	40.3	116
235	1	71	3	1	2	1	30.6	104	149	87	1.5	0.93	8.6	4	2.6	1	1	24	93	130	80	0.95	1.3	6	3.8	2.4	1	27	93	120	76	0.87	1.3	6	3.6	2.2	1	26	94	112	60	0.96	1.2	7.1	3.6	2	2	997	997
236	1	31	2	1	2	2	30.8	104	110	85	0.81	1.8	5	5.3	3.14	1	2	31.1	103	120	90	1.28	1.8	4.7	5.4	2.9	1	30.8	101	100	75	0.93	1.9	5.9	6	4.1	1	33	107	125	86	1.05	1.7	5.3	5.2	3.3	1	999	999
237	2	60	1	1	1	1	32.85	109	115	73	1.7	0.86	999	3.2	1.8	1	1	32	105	155	80	2.4	1	5.8	4	2.3	1	31.6	103	140	60	2.8	1	8.3	4	2.3	2	997	997	997	997	997	997	997	997	997	2	997	997
238	2	56	2	1	2	3	29	90.5	140	100	1	1.8	6.7	5.9	3.8	1	1	27	86	110	82	1	2	5.7	5.9	3.8	1	26	81.5	98	68	0.81	2.1	4	5.9	3.6	1	26	83	118	84	1.4	2.1	4.8	6	3.5	1	26	84
239	1	34	997	997	997	997	999	92	150	90	6.8	1.2	999	7.6	4.3	1	3	27.5	93	157	95	4.8	1.2	5.6	7.1	4.8	1	26	93.5	140	80	2.5	1.5	6.9	4.6	2.6	1	24	89	145	89	2.3	1.7	6.4	4.1	2	1	24.86	92
240	2	68	2	2	1	3	23	86	128	72	0.9	1.7	7.8	5.5	3.3	1	2	22	77	120	80	0.66	1.5	7.9	3.9	2.2	1	23	78	131	69	0.72	1.5	7.3	4	2.3	6	997	997	997	997	997	997	997	997	997	6	997	997
242	1	51	2	1	2	3	30.1	102	120	75	2.36	1	5.2	5.7	3.58	1	3	29.4	101	125	80	1.64	1.2	5.9	6.1	3.9	1	28.7	99	130	90	1	1.3	5.9	5.2	3.3	1	29	100	110	75	1.28	1.3	6.7	6.1	4.1	1	25.7	90
243	1	58	2	1	1	2	28.5	109	178	100	0.94	1.8	5.3	5.4	3.2	1	1	27.7	106	160	100	1.2	1.7	5.6	5.5	3.6	5	997	997	997	997	997	997	997	997	997	5	997	997	997	997	997	997	997	997	997	5	997	997
245	1	41	2	1	2	3	19	81	152	85	0.76	2.1	5.6	4.9	2.6	1	1	19	81.5	159	95	0.73	2.3	5.5	5.2	3	1	20	84	136	79	1	2	5	5.6	3.4	1	21	85	148	85	1.1	1.8	4.7	4.9	2.8	1	21	84.5
246	1	62	1	1	2	1	28.4	105	180	100	2.9	1.2	5.3	8.4	5.9	1	3	28	104	153	81	999	999	999	999	999	2	997	997	997	997	997	997	997	997	997	2	997	997	997	997	997	997	997	997	997	2	997	997
247	1	51	2	3	2	2	32	108	120	90	1.4	1.3	5.5	6.1	4.5	1	1	31.25	109	124	82	1.1	1.4	4.3	6	4.3	5	997	997	997	997	997	997	997	997	997	5	997	997	997	997	997	997	997	997	997	5	997	997
248	2	45	3	2	2	2	31	95	118	80	2	1.3	4.5	6.8	4.8	1	2	30.25	95	102	82	1	1.4	4.9	7.1	5.4	1	25.5	85	108	76	1.3	1.5	4.7	7.7	5.7	1	29.25	93.5	104	62	1.5	1.6	5.1	7	4.9	1	33	99
249	1	48	2	1	1	2	34.11	120	116	80	4.6	0.94	8.6	3.2	999	1	3	34.4	119	121	82	2.5	1.1	6.8	3.2	1	1	33.1	116	114	78	3.5	0.93	6.9	2.7	0.2	2	997	997	997	997	997	997	997	997	997	2	997	997
250	2	56	3	1	2	3	32.7	113	110	70	1.3	1.8	7.1	4.7	2.4	1	2	999	112	101	68	1.4	1.5	9.8	4	1.9	1	34.1	108	110	76	1.2	1.3	999	3.6	1.8	5	997	997	997	997	997	997	997	997	997	5	997	997
252	1	59	2	1	2	2	31	111	132	90	1	1.6	7.3	7	5.2	1	3	29.75	108	124	90	1.1	1.3	6.1	5.8	3.8	1	30.25	999	140	80	1.4	1.5	8.2	6.1	4.5	2	997	997	997	997	997	997	997	997	997	2	997	997
254	1	54	2	1	2	2	31	111	132	92	1.1	1.3	5	5.3	3.8	1	1	31	109	130	89	1.2	1.2	5.4	4.9	3.6	1	30	107	120	96	1.3	1.2	4.2	5.5	3.8	1	31	110	140	97	1.8	1.3	4.8	5.7	3.9	1	31	110
256	1	43	2	3	1	2	40	127	130	80	9.1	0.56	15.5	6.1	2.3	1	2	39.25	125	128	86	4.2	0.64	12	5.1	3	1	39	124	138	84	3.9	0.7	7.8	4.6	2.9	1	39	126	142	90	14	0.49	12.6	6.8	1.1	1	40	123
257	1	51	1	3	1	2	26.45	89	120	70	1.7	1.1	7.8	5	3.4	1	2	26.2	96	130	70	0.81	1.1	11.9	2.9	1.5	1	23.5	92	123	70	1.3	1.3	20.2	4.4	2.7	1	24.5	89	166	96	0.77	1.4	12.1	4.4	2.8	1	25.8	92
258	2	54	2	3	3	3	29.4	93	170	82	1.8	1.3	5.9	6.4	4.3	1	1	29.8	99	161	91	2.2	1.3	5.9	6.9	4.7	1	28	93.4	150	90	2.2	1.2	5.3	6.9	4.8	1	29.8	93	130	80	1.62	1.2	5.2	6.5	3.9	1	30.1	95
259	2	49	2	1	1	3	36.8	114	120	80	1.2	1.8	5.9	4.8	2.6	1	2	34.6	100	115	80	1.1	1.6	6	5	3.2	1	34	114	130	80	1.1	1.8	6.2	5.3	3.1	1	34	100	125	80	1.2	2	6.2	5.8	3.4	1	34	100
260	2	65	1	1	2	1	32.25	116	164	88	2.2	1.5	6.1	8.9	6.8	1	2	32.25	116	138	88	1.6	1.4	6.8	5.1	3.3	1	34	120	152	90	1.5	1.5	6.2	5.3	3.5	1	31.5	114	140	90	1.7	1.5	5.9	5.5	3.6	1	32	114
262	2	41	2	3	1	2	27.3	93	145	80	0.85	1.9	5.2	6.2	3.9	1	2	28	95	124	77	1.1	1.9	5	6.4	4	2	997	997	997	997	997	997	997	997	997	2	997	997	997	997	997	997	997	997	997	2	997	997
263	2	61	2	3	1	3	27	88	150	100	0.9	1.8	4.5	6.8	4.8	1	1	28.2	96	154	110	1	1.7	5.5	6.2	4.3	1	30	98	160	90	1.4	1.6	4.8	7.2	5.2	1	30	99	145	90	1	1.6	5.2	6.8	4.9	1	30	99
264	2	60	2	1	2	2	39	109	160	65	3.5	1.4	5.1	8.7	6.4	1	3	37.9	109	150	90	2.7	1.4	5.9	5.3	3.5	5	997	997	997	997	997	997	997	997	997	5	997	997	997	997	997	997	997	997	997	5	997	997
265	2	52	1	1	2	2	38.77	115	125	85	0.89	1.4	7	4.1	2.5	1	3	38.96	123	130	85	1.2	1.3	7.7	4.2	2.6	2	997	997	997	997	997	997	997	997	997	2	997	997	997	997	997	997	997	997	997	2	997	997
266	2	65	2	1	2	3	28.8	103	169	81	1.9	1.7	5.5	6.9	4.3	1	3	28	99.5	143	80	1.1	1.7	5.3	4.4	2.2	1	28.8	100	145	80	2	1.8	5.6	5.3	2.6	1	28.8	100	145	80	0.87	2.1	6	4.5	2.1	1	29.2	102
267	2	62	3	2	1	1	42.7	129	105	75	2.2	1.1	6.5	4.7	999	1	2	40.2	121	148	87	1.5	1.2	5.9	4.2	2.5	1	35.5	113	100	60	1.3	1.3	5.9	4	2.3	1	36.7	117	100	70	2.4	1.5	5.8	4.9	2.7	2	997	997
269	2	42	997	997	997	997	25.5	89	150	100	3	1.3	5.9	6.6	4.4	1	1	25.1	85	155	90	3.7	1.3	4.9	5.5	3.5	1	999	999	999	999	999	999	999	999	999	1	26	91	149	100	2	1.5	999	6.6	4.9	1	26.9	88
270	2	71	2	2	1	3	30.8	110	108	64	1.9	1.6	5	5.5	3.2	1	2	32.7	118	106	60	1.4	1.8	4.6	5.7	3.7	1	999	999	999	999	999	999	999	999	999	2	997	997	997	997	997	997	997	997	997	2	997	997
271	1	62	3	1	2	3	36	123	140	90	2.8	1.2	5.9	6.2	4.2	1	3	37.7	127	160	82	3	1.2	5.4	6.3	4.4	1	35.5	117	140	70	2.4	1.1	5.1	5.9	4.1	1	36	123	140	68	2.4	1.1	5.9	5.4	3.8	1	35	117
272	1	61	3	1	3	2	35.25	125	118	80	0.6	1.1	5	4.6	3.2	1	1	35	122	126	86	1.3	0.99	8	4.6	3.2	1	35	124	120	82	1.4	0.95	7.2	4.4	3	5	997	997	997	997	997	997	997	997	997	5	997	997
273	2	59	2	1	1	3	28	102	119	89	2.3	1.5	5.3	9.6	7.4	1	1	27.75	101	130	90	4.4	1.4	4.5	10.4	8.3	1	27	98	118	84	3.8	1.2	5.3	6.8	4.4	1	27	98	131	89	2.2	1.5	5.1	6	4.1	1	28	101.5
274	2	52	2	1	2	3	42.25	128	128	82	1	1.6	6.9	6.2	4.2	1	1	39.8	121	130	82	1.2	1.9	6.7	5.7	3.7	1	42.25	127	136	84	0.9	1.8	6.9	5.8	3.9	1	41.75	125.5	132	86	1.4	1.8	7.3	6.8	4.3	1	42.95	129
275	1	72	2	3	2	3	29	104.5	140	90	2.5	1.4	6.4	6.4	4.2	1	1	29	104.5	155	89	1.6	1.2	5.9	5.7	3.9	1	999	999	999	999	999	999	999	999	999	1	29	102	132	70	2	1.3	6.7	6.4	4.4	1	22	101
277	2	49	2	1	2	3	27.5	92	122	84	1.78	1.5	5.6	5.4	3.7	1	1	28	94.5	112	70	0.75	1.3	5.3	4.9	3.4	1	25.75	89	122	76	1	1.2	5.7	5.1	1	1	25	86	114	72	1	1.1	5.5	5.3	3.8	1	26.25	90
278	2	67	2	3	2	3	30	109.5	150	85	1.4	1.7	5.9	6.3	4.2	1	1	30	108.5	158	100	1.4	1.4	5.2	6.5	4.7	2	997	997	997	997	997	997	997	997	997	2	997	997	997	997	997	997	997	997	997	2	997	997
279	2	60	2	3	2	3	33	109	148	80	2.2	1.3	9	6.1	4.1	1	1	28	91.5	134	76	1.5	1.3	5.3	5.2	3.6	1	28	94	130	77	1.2	1.5	5.2	5.8	4	1	28	90	138	79	1.6	1.4	6	5.8	4	1	29	94
280	2	42	1	1	1	2	33.5	112	148	95	0.99	1.7	5.8	5.1	3.3	1	1	32	109	142	95	1	1.8	5.6	5.2	3.3	1	999	999	999	999	999	999	999	999	999	1	35.4	117	131	100	1.2	2	6.4	3.6	5.9	1	36.96	114
281	2	54	3	999	3	2	30	108	128	88	1.4	1.9	5.3	6.6	4.3	1	2	30	105	118	76	1.6	1.9	4.7	6.6	4.4	1	29	100	132	88	1.2	1.9	4.1	5.8	3.6	1	29.5	102	112	84	1.4	1.9	4.4	6.2	4.3	1	28.75	100
282	2	77	2	3	1	1	27.9	93	140	74	1.2	1.9	5.1	5.2	2.8	1	1	27.9	93	154	82	1.2	1.9	4.5	5.1	3	1	27.9	93	178	88	1.2	1.8	5.3	5.2	3.1	1	27.8	92	144	68	1.1	2	5.3	5.1	3.2	1	27.8	93
283	1	57	2	1	2	2	31.5	108	136	76	1.3	1	6.6	3.6	2.3	1	3	30.5	102.5	130	80	1.4	1.2	7	4	2.6	1	30.25	101	108	70	0.99	1.3	5	4.2	2.4	1	30	105	128	84	1.3	1.2	6.9	4.4	2.9	1	31	107
284	2	46	3	1	2	2	30	99	122	84	1.4	0.95	5.3	5.4	4.1	1	1	30	94	130	80	1.3	1.2	5.4	6.4	4.7	1	29.25	94.5	122	84	0.84	1.3	5.1	5.3	3.7	1	30	96	134	85	0.95	1.3	6	5.7	4.3	1	30	96
285	2	38	2	2	2	1	33.6	98	110	70	0.98	1.3	5.7	4.3	2.7	1	3	33.7	99	115	70	2	1.2	5.2	4.5	2.6	1	35	104	115	80	1.5	1.4	5.1	4.9	3	1	34	101	120	80	0.98	1.4	5.7	4.3	2.6	1	35	103
286	1	49	1	2	1	2	33.1	113	144	86	2.8	0.86	6.8	5.5	4.2	1	3	31.6	106	135	90	1.8	0.95	8.1	5.8	4.3	1	32.7	108	136	78	1.2	1	7.5	5.1	3.7	5	997	997	997	997	997	997	997	997	997	5	997	997
287	1	51	3	3	2	3	28.5	115	138	98	1	1.9	5.4	5	2.8	1	1	28	108.5	125	98	1.7	1.8	3.7	5.6	3.6	5	997	997	997	997	997	997	997	997	997	5	997	997	997	997	997	997	997	997	997	5	997	997
288	1	45	2	1	2	2	32	107	145	92	1.7	1.2	5.6	4.9	3.5	1	2	32	107	136	90	1.9	1.3	6	5.3	3.6	1	34	113	135	87	1.4	1.1	5.6	5.2	3.8	1	34	110	133	86	1.9	1.3	6.4	6.1	4.2	1	34	111
289	1	45	2	1	2	3	31	103	130	82	1.1	0.98	5.6	4	2.8	1	3	31.4	110	135	85	1.1	0.96	5.6	3.9	2.7	1	31	111	150	98	1	0.87	5.5	3.8	2.7	1	30	108	152	100	0.97	0.97	5.7	4.4	3.2	1	30	108
290	2	66	2	3	1	3	31.5	100	126	80	1.1	1.8	5.3	5.5	3.5	1	3	32.5	106.5	150	95	0.85	1.6	5.4	5.1	3.2	1	31.2	103	145	92	0.91	2	5.2	5.9	3.9	1	32	103	123	88	0.75	1.9	5.7	5.1	3	1	32.04	102
291	2	77	2	1	1	1	35	113	130	60	0.95	2.2	6	6.1	2.8	1	2	999	114	155	80	1.03	2.2	6.5	5.9	3	1	35.6	117	120	80	1.43	2.5	4.7	7.1	3.4	1	36.5	110	115	80	1.4	2.1	5.8	6	2.7	1	37	120
292	1	40	2	3	2	3	35	121	136	90	3.4	0.81	5.3	6.7	5	1	1	36.1	126	138	100	2.2	0.89	4.5	5.8	4.2	1	35	125	135	89	1.8	1	4.8	6.2	4.8	1	37.3	129.5	144	90	2.5	0.95	4.2	6	4.4	1	36.9	132
293	2	54	3	1	2	3	24	90	140	90	1.1	1.4	5.5	5.9	4.2	1	3	23	87	135	90	0.98	1.7	5.5	6.4	4.4	1	23.1	86	140	90	0.97	1.9	5.7	4.9	2.5	1	23	86	130	80	0.89	1.7	6.7	4.2	2.4	1	23.7	91
294	1	53	2	1	999	3	31.5	116	150	95	999	999	999	999	999	1	1	29	114	999	999	1.18	1.1	5.3	4.7	3.4	1	30	109	130	80	2.35	1.2	4.1	5.4	3.5	1	30	113	155	103	1.52	1	5.9	4.6	3.4	1	30.6	109
295	1	72	2	1	2	3	29	118	150	80	0.84	2.2	5.6	5.2	2.8	1	1	28.5	111.5	108	77	0.85	2.4	5.7	5.3	2.8	1	999	999	999	999	999	999	999	999	999	4	997	997	997	997	997	997	997	997	997	4	997	997
296	2	72	2	1	2	1	31.9	108	130	80	1.8	1	6.5	4.2	2.7	1	1	31	106	135	90	1.8	1.2	6.9	4.7	3	1	32	107	120	60	1.6	1.1	6.1	4.6	3	1	32	107	140	90	1.8	1.2	7.3	4.9	3.3	1	32	109
297	2	41	2	1	2	3	27	105	140	80	1.08	1.5	4.7	5.5	3.4	1	1	26.5	97	130	85	1.24	1.9	3.8	6.3	3.7	1	26	98	146	103	1.09	1.5	5.5	5.3	3.1	1	28.1	101	125	85	1.46	1.3	4.2	5.3	3.6	1	24.8	84
298	1	43	2	2	1	3	30	102	160	95	0.93	1.5	4.7	4.8	3	1	1	29.7	110	130	80	1.06	1.8	5.4	5.6	3.7	1	999	999	999	999	999	999	999	999	999	1	31.3	113	130	93	1.37	1.4	5.2	5.6	4.3	1	31	110
299	2	55	1	3	2	2	34.4	100	145	90	1.13	1.2	6.2	6	4.7	1	3	32	96.5	120	75	1.07	1.4	5.4	7.4	5.6	1	33.6	105	150	90	0.84	1.7	5.7	6.4	4.4	1	34.4	110	150	86	0.83	1.2	6.3	6.4	5.3	1	999	999
300	1	48	3	1	1	2	30.25	115	132	88	0.58	1.2	5.8	3.7	2.4	1	1	29.25	105	126	84	0.58	1.2	5.8	3.7	2.4	1	30	112.5	130	90	0.93	1.2	5.8	4.2	2.8	2	997	997	997	997	997	997	997	997	997	2	997	997
301	2	49	2	3	2	3	31.5	108	118	80	1.1	2.3	4.7	6	3.3	1	2	32.2	105	112	79	0.95	2.4	4.7	6	3.4	1	32.3	102.5	112	75	1	2.4	4.6	5.4	2.7	1	32.8	103	122	82	0.95	2.4	4	5.6	3.1	1	33.9	110
302	2	66	2	1	2	2	21	87.5	180	80	3	1.2	6.4	5.6	3.6	1	3	21	87	160	85	1.8	1.4	6.9	5.6	3.7	1	999	999	999	999	999	999	999	999	999	1	21.5	85	167	84	2.3	1.2	6.9	5.3	3.4	1	21.12	86
303	2	61	3	3	2	1	39.75	120	135	75	2.6	0.92	10.8	4	2.6	1	1	40	120	128	90	2.9	0.94	9.2	3.8	2.1	1	40.5	124	138	88	2.8	0.95	11.3	4.4	2.5	1	39.4	124	126	86	2.8	0.83	14.4	4	2.2	1	38	127
304	1	61	2	2	1	3	36	122	138	78	1.2	1.1	5.4	5.6	4	1	1	33	122	126	90	0.85	1.2	5.4	5.8	4.2	7	997	997	997	997	997	997	997	997	997	7	997	997	997	997	997	997	997	997	997	7	997	997
306	1	41	2	1	1	2	42.1	132	110	70	4.3	0.61	10.6	3.3	1.5	1	1	41.05	138	105	70	7.2	0.57	12	3.5	999	1	999	999	999	999	999	999	999	999	999	2	997	997	997	997	997	997	997	997	997	2	997	997
307	2	71	2	1	2	1	35.7	116	160	95	1.5	1.6	6	5.1	2.9	1	3	36	110	150	75	1.3	1.9	5.5	5.3	2.8	1	34.8	115	140	85	0.99	1.7	5.4	4.3	2.2	1	35	108	140	85	1.1	2	4.2	5.2	3	1	35.53	123
308	1	63	2	1	2	1	31	120	138	80	1.4	0.91	5.6	5.3	3.8	1	2	30.7	115	120	80	1.5	0.96	4.8	5.3	3.9	1	30.7	115	120	80	1.7	1.1	5.6	6.2	4.6	1	30.8	115	145	90	1.2	1.2	4.6	5.7	4.4	1	31	114
309	1	62	3	3	1	2	35.25	126	130	96	1.9	1	6.7	5.2	3.5	1	2	32	113	110	84	1.1	1	5.1	4.6	3.2	1	30.5	112.5	114	84	0.93	1.4	6.4	5.4	3.7	1	32	119	118	84	1.8	1.3	5.9	6.4	4.6	1	28	107
310	1	64	2	1	2	3	40.25	131	112	70	2.5	1.3	5.7	5.7	3.8	1	3	40.5	135	118	72	2	1.2	5.8	3.9	2.2	7	997	997	997	997	997	997	997	997	997	7	997	997	997	997	997	997	997	997	997	7	997	997
311	2	65	3	1	2	2	38.5	122	138	80	1.1	1.4	5.8	6	4.2	1	2	38	122	125	82	1.2	0.91	5.9	4.1	2.7	1	39	124	130	65	1.4	1.5	6.4	5.7	3.9	1	39	122	120	75	1.1	1.5	6.2	5.2	3.4	1	40.12	129
312	2	73	2	1	2	3	26.2	94	140	60	999	2	6.4	3.7	1.5	1	3	27.5	99	999	999	0.65	2.1	6.1	3.9	1.5	1	27.5	88	130	70	0.57	2.2	5	3.8	1.4	1	27	89	136	71	0.75	1.8	5.5	3.5	1.6	1	26.1	87
313	1	46	2	3	2	3	36	127	136	81	2.28	1.1	6.1	4.9	3	1	3	34.7	124	153	96	1.48	1.1	4.9	5.2	3.5	1	35	120	117	84	0.93	1.1	5.6	5.1	4	1	35	122	126	87	1.96	1	5.1	4.9	3.3	1	34.7	116
314	1	75	2	1	2	4	29	107	155	60	1.6	1.2	4.8	5.8	4.2	1	2	29	105	142	65	2	1.2	5.1	5.5	3.7	1	27	100	150	62	1.2	1.5	5.1	5.4	3.6	1	25.5	101	140	65	1.6	1.4	5.6	5.1	3.2	1	27.43	100
315	1	58	2	1	2	2	27	107.5	150	100	3.2	1.4	5.4	5.6	3.7	1	2	27.5	104	150	86	1.17	1.4	4.8	5.2	3.5	1	27	108	126	74	1.17	1.6	4.7	5.5	4	1	27	106	137	83	0.58	1.5	5.3	4.7	3.5	1	28	105
316	1	66	2	3	1	2	36	115	120	70	2.1	1	8.6	6.4	4.6	1	1	33	114	140	90	2.1	1.1	7.7	3.9	2.2	1	34.6	119	125	80	1.9	1.2	6.4	4.5	2.7	1	35	117	130	70	1.5	1.1	7	3.9	2.4	1	35	114
317	1	60	2	1	1	2	29	92	130	80	4.9	1.2	7.6	5.5	3.2	1	3	27	93	100	70	2.6	1	5.4	3.9	2.2	1	27	97	90	60	1.8	1.1	5.7	4.4	2.8	1	27	97	120	80	2.5	1.1	7.1	4.1	2.4	1	27	96
318	1	52	2	2	1	2	27.5	103	140	92	2.5	1.3	4.8	5.6	3.6	1	1	27.5	96	140	90	3	1.5	4.4	5.6	3.4	1	27.5	99	140	90	2.5	1.3	6	5	3.2	1	29.6	102	130	90	2	1.2	5.7	4.5	2.9	1	29.6	102
319	1	54	2	1	2	3	32.4	109	150	100	2.1	0.94	5.4	6.1	4.8	1	3	31	109	135	95	1.8	0.93	6.6	6	4.5	1	29.5	103	120	80	1.4	1	5.2	5.6	4.1	1	30.8	103	160	100	1.5	0.9	6	5.4	4	1	31	109
320	2	49	2	1	2	3	30	105	155	85	2	1	4.9	5.5	3.9	1	3	30	104	112	78	2.1	1.2	3.9	5.8	4.4	1	31	110	121	82	1.2	1.2	5.4	5.9	4.4	1	32	110	128	99	2.5	1.1	5	6.4	4.6	2	997	997
321	1	64	2	1	2	3	26	99	125	90	1.4	1.2	4.7	6.6	5	1	2	26.3	98	121	77	2	1.1	5.4	6.6	5	5	997	997	997	997	997	997	997	997	997	5	997	997	997	997	997	997	997	997	997	5	997	997
322	2	52	2	1	1	3	34	111	120	85	1.4	1.4	6	5	3.2	1	1	34	116	110	70	1.6	1.2	5.1	4.4	2.7	1	33.2	114	120	80	1.5	1.4	6.6	5.6	3.6	1	34.5	120	120	80	1.7	1.4	6.8	5.1	3.4	1	34.02	123
323	1	58	1	3	2	2	24.6	97	120	80	3.6	0.87	7.3	6.3	4.5	1	1	23.1	90	110	70	1.5	0.77	6.2	2.6	1.3	1	23.1	90	110	70	0.91	0.84	6.3	2.6	1.4	1	23.5	91	108	66	0.93	0.91	6.8	2.9	1.7	1	24	90
324	2	73	3	1	1	3	39.5	112	130	80	1.8	1.3	6.5	7.3	5.3	1	3	40	115	135	80	2.8	1.2	6	6.8	4.6	1	38	105	140	80	1.9	1.3	6.3	6.1	4.4	1	37	111	140	90	2.1	1.4	6.2	6.7	4.5	1	38.3	112
325	1	62	2	2	1	3	27	96	135	80	2	1.2	8.2	3.5	1.8	1	1	28.5	96	120	70	2.2	1.3	7.7	3.5	1.6	1	29	96	110	70	2.4	1.1	9.2	3.6	1.8	1	28.5	101	115	60	2.2	1.2	8.2	3.7	1.8	2	997	997
326	1	52	2	2	1	3	31	110	139	85	1.2	1.2	5.9	5.2	3.6	1	2	31.5	110	134	81	0.56	1.1	6.4	4.2	2.8	1	32	115	128	84	0.8	1.3	5.9	5.2	3.7	1	32.5	115	143	85	1.1	1.2	6.1	4.4	2.9	1	31.32	114
327	1	40	3	1	2	2	37.9	131	129	76	1.1	1.3	5	5.4	3.8	1	2	40.7	139	150	85	999	999	999	999	999	2	997	997	997	997	997	997	997	997	997	2	997	997	997	997	997	997	997	997	997	2	997	997
328	1	51	2	1	2	2	28.6	113	125	88	1.5	0.96	5.7	4.9	3.5	1	3	31.7	114	130	90	3.2	0.88	6.2	5	3.4	1	32	115	120	80	2.6	0.94	5.5	5.5	3.8	1	32	116.5	122	85	1.82	1.2	6	5.2	4	1	32	118
329	2	65	2	3	2	1	999	107	140	85	3.4	1	5.3	6	4.2	1	3	30.5	107	150	90	3.4	0.9	4.8	5	3.4	1	30	110	125	82	2.4	0.99	5.1	5.4	4	1	30.05	108	130	80	3.7	0.9	5	6	3.5	1	29.9	103
330	2	57	2	1	2	2	999	102.5	149	93	3.09	1.6	4.8	7.5	5.1	1	2	32	101	125	75	3.09	1.3	4.9	7	4.9	5	997	997	997	997	997	997	997	997	997	5	997	997	997	997	997	997	997	997	997	5	997	997
331	1	55	3	1	2	3	35	115	123	73	1.9	0.97	8.9	3.2	1.8	1	1	35.6	115	123	74	2	0.96	8.4	3.6	2	1	34.5	115	128	76	2.4	0.94	12.7	3.3	1.8	1	34.4	114	124	70	2.6	0.9	12.4	3.6	2	1	34	114
332	2	62	3	3	1	3	36	105	155	87	1.2	1.5	3.7	6.5	4.5	1	2	32	94.5	170	70	1.3	1.6	4.3	6.9	4.6	1	31	93	130	85	1.1	1.9	3.6	7.4	5.1	1	35	99.5	185	80	1.6	1.8	3.6	7.7	5.6	1	34.93	98.5
333	2	67	3	1	1	2	29	92	124	72	1.1	2	6.7	4.4	2.2	1	1	29	100	129	65	0.86	2	6.4	4.4	2.3	1	30	100	120	60	1.2	2.1	5.3	4.7	2.3	1	29.4	91	120	72	1	1.9	5.8	4.7	2.6	1	31.09	98
334	1	66	2	1	1	1	31	105	150	80	1.6	0.96	6.4	2.9	1.7	1	3	31	103	120	80	1.4	1	6	3	1.6	1	32.2	105	130	80	2.2	0.96	6.6	3.6	2	1	31.48	105	120	70	1.7	0.98	6.3	3.1	1.6	1	32	105
335	1	58	3	1	2	1	33	112	120	80	2.5	1.2	7.8	5.4	3.7	1	1	32	106	130	85	2.3	1.1	7	4.7	2.8	1	33	112	140	95	2.1	1	6.9	4.8	3.1	1	31	107	130	85	1.6	1.2	7.1	3.2	1.5	1	33.28	109
336	1	60	2	1	2	3	30.2	108	150	90	1.9	1.1	5.8	5.6	4.2	1	1	30	106	135	90	0.93	1.3	6.1	5.9	4.5	1	30.5	106	132	90	1.3	1.3	6.2	6.6	4.9	1	30	108	130	80	1.4	1.2	5.5	5.8	4.4	1	31.58	111
337	1	58	2	3	1	3	31	100	140	75	2	1.2	10.9	4.1	2.3	1	3	33	115	130	70	1.2	1.3	7	3.6	2	5	997	997	997	997	997	997	997	997	997	5	997	997	997	997	997	997	997	997	997	5	997	997
340	2	62	2	1	2	3	29.8	93.5	155	90	1.1	2.9	3.9	6.8	3.5	1	1	30.1	94	180	100	1	2.6	4.5	6.6	3.8	1	31	100	130	79	0.68	2.8	5.1	5.8	3.1	1	30.17	97.5	140	80	0.88	3	4.6	6.8	3.9	1	31.14	92
341	1	41	2	3	2	1	25	94	170	100	1.1	1.5	5.1	5.1	3.4	1	2	25.6	97.5	140	85	0.72	1.5	5.9	5.5	4.1	2	997	997	997	997	997	997	997	997	997	2	997	997	997	997	997	997	997	997	997	2	997	997
342	2	66	2	1	2	1	25	91	170	92	1.5	1.7	4.6	5.7	3.6	1	1	23	88	180	95	1.4	2	5	5.8	3.6	1	23.8	88	130	80	1.5	1.9	5	5.7	3.5	1	24.29	98	110	80	1.5	1.7	5.2	5.3	3.3	1	22.76	89.5
343	1	71	2	3	3	1	31	115	135	90	0.78	1.2	5.5	4.7	3.4	1	1	31	111.5	130	85	0.94	1.2	5.3	4.6	3.2	1	32	114	137	80	1	1.1	5.9	4.9	3.5	1	32.2	111	140	90	1.1	1	4.8	4.5	3.2	2	997	997
345	1	64	2	1	2	2	32	110	140	90	1.2	1.2	6.9	6.3	4.8	1	2	34	108	140	100	1.7	1.2	5.4	7	5.3	1	32.2	111	130	90	0.8	1.2	7.6	4.5	3.1	1	32	110	140	95	1.9	1	7.5	5.2	3.4	1	30.61	109
346	2	55	3	3	1	2	40	106	120	80	1.2	1.7	8.1	5	3.1	1	1	40	106	140	80	1	1.8	7	5.8	3.6	1	42	106	140	90	1.1	2.3	8.5	6.1	3.8	1	39	108	140	80	0.96	2.5	6.8	6.7	4.2	1	37.5	103
347	2	36	2	1	2	2	36	106	130	70	0.65	1.4	5.4	3.5	2	1	3	37	106	113	60	0.7	1.5	5.9	3.9	2.1	1	34.4	104	110	70	0.65	1.8	5.8	4.4	2.4	1	34.88	98	110	80	0.52	1.7	6.6	3.9	2.3	1	35	101
348	1	65	2	1	2	1	28.2	97	120	80	2.5	1.4	10.8	4.5	2.3	1	3	28.5	97	130	80	2.6	1.4	11.6	4.3	2.1	1	27.5	96	120	85	1.6	1.6	8.7	4.3	2.2	1	27.5	97	130	80	2.3	1.5	9.2	4.4	2.1	1	26	95
349	1	42	1	1	1	2	33.5	113	135	85	2.2	0.64	15.8	7.3	999	1	2	30.3	111	150	90	4.2	0.9	9.8	6.5	4.3	2	997	997	997	997	997	997	997	997	997	2	997	997	997	997	997	997	997	997	997	2	997	997
350	2	49	2	1	2	2	29.2	90	160	78	1.3	1.5	5.9	6.2	4.3	1	2	28.4	100	154	76	1.2	1.4	5	5.9	4.2	1	30.5	103	125	68	0.91	1.4	5.5	6.4	4.8	2	997	997	997	997	997	997	997	997	997	2	997	997
351	2	47	3	2	1	1	35.5	128	120	78	0.95	1.4	5.7	3.7	2.1	1	3	32.8	123	120	70	1.1	1.5	5.5	3.8	2	1	33	123	122	78	1.1	1.6	5.5	4.4	2.4	2	997	997	997	997	997	997	997	997	997	2	997	997
352	2	61	2	1	2	3	24.1	91.5	125	70	0.91	1.9	5.7	6.2	4.2	1	3	24.4	89	120	70	1	1.9	5.8	6.1	4.2	1	24.4	89	120	70	1	1.9	5.8	6.1	4.2	4	997	997	997	997	997	997	997	997	997	4	997	997
353	1	38	2	3	2	1	28.9	98	125	65	0.93	1.1	5.2	5.4	4.1	1	2	28	93	121	76	2.4	0.91	5.6	5.4	4	4	997	997	997	997	997	997	997	997	997	4	997	997	997	997	997	997	997	997	997	4	997	997
354	2	56	2	1	2	3	25	77	137	80	0.67	2.3	5.3	5	2.6	1	2	23	74	152	77	0.69	2.1	4.8	5.1	2.8	1	25.8	80	134	73	0.89	2.2	6.1	3.2	1.5	1	25.9	80	138	86	0.6	2.4	6	5.7	3.4	1	24	81
356	2	64	2	1	2	3	27	94	145	85	1	2.3	5.1	6.9	4.3	1	2	27.5	92	160	95	0.95	2.1	5.1	6.1	4	1	28.3	94	140	88	1.9	2	4.3	7.6	5.2	1	27.48	88	122	85	1.3	2.1	4.5	6.7	4.4	1	27.82	92
357	1	49	3	3	3	3	37	120	120	80	3.6	1.1	9.9	5.5	3.5	1	3	37	120	140	90	1.7	1.2	7.1	4.6	2.9	1	36.5	120	130	90	2.5	1.1	8.2	4.9	3.1	1	35.5	120	130	90	2.3	1.1	7.6	5.2	3.3	1	37	129
358	2	54	1	3	1	2	23.2	89	146	91	1.47	1.6	4.2	6.1	4.2	1	1	22.4	73	130	85	0.97	1.1	4.9	5.7	4.7	1	22	80	150	100	0.93	1.4	4.8	5.7	4.4	1	22.4	84	140	80	1	1.4	5.5	6.3	4.6	5	997	997
359	2	58	2	1	1	2	34	106	170	95	0.69	1.8	5.1	6.2	4.2	1	1	35.5	109	155	85	0.59	1.5	5.4	5.3	3.8	5	997	997	997	997	997	997	997	997	997	5	997	997	997	997	997	997	997	997	997	5	997	997
360	1	45	2	3	1	3	40	124	157	108	1.2	0.93	6.1	5.5	4.1	1	1	42	139	159	105	0.96	0.99	7.1	5.5	4.1	1	42	143	129	82	0.66	0.98	7.3	5.4	4	2	997	997	997	997	997	997	997	997	997	2	997	997
363	2	64	2	1	2	2	30.8	108	145	90	1.7	1.6	5.4	5.5	3.6	1	1	999	100	130	90	1.5	1.5	5.5	4.8	3	1	29	88	130	85	1.7	1.4	5.2	5.7	3.6	1	30.63	103	145	90	1.5	1.6	5	5.6	3.8	1	30.98	105
364	2	52	3	1	1	2	38.3	111	140	90	0.85	1.1	4.7	3.9	2.5	1	2	39	109	130	92	1.2	1.4	5.6	4.1	2.4	1	38	108	140	95	1.2	1.3	4.9	4.3	2.6	1	38	108	135	85	1.2	1.3	4.9	4.3	2.6	1	41.5	107
365	1	54	3	1	2	1	32	87.1	139	81	0.7	2.3	5.8	4.8	2.4	1	2	32	109	141	93	1.5	2.2	5.6	4.8	2.5	1	31	106	122	87	1.3	3.2	5.7	6.6	3.1	4	997	997	997	997	997	997	997	997	997	4	997	997
366	1	67	2	1	1	2	23	93	120	77	0.82	2.1	6.5	4.7	2.6	1	2	24	96.5	130	76	0.85	1.6	6.5	4	2.2	4	997	997	997	997	997	997	997	997	997	4	997	997	997	997	997	997	997	997	997	4	997	997
367	1	65	3	3	1	3	38.5	133	140	90	1.6	0.92	6.8	5.1	3.6	1	2	38.5	128	135	95	1	1.1	5.3	5	3.8	1	40	137	140	90	3	1.1	6.2	5.8	4	1	38.52	134	140	85	1.5	1.1	5.5	5.2	3.8	1	36.92	133
368	1	61	2	1	2	3	999	100.3	160	90	2.9	0.93	5.2	5.5	4	1	2	25.8	99	155	105	1.1	1.6	5.3	5.7	4.1	1	25.57	103	158	90	1.2	1.5	4.8	5.7	4	1	999	999	999	999	999	999	999	999	999	1	25.71	102
370	1	45	2	1	2	3	45	123	165	90	1.7	1	6.3	4.6	3.1	1	1	45	124	165	88	2.4	0.88	999	4.8	3.4	1	44.5	120	166	100	1.9	0.98	6	5	3.7	1	41	113	163	96	0.82	1.2	5.9	5	3.8	1	45	124
371	2	40	3	2	1	2	28.1	88	110	78	0.82	2.1	5.5	4.7	2.5	1	1	27.1	79	102	76	0.77	2.4	4.8	4.4	2.2	1	29	94	111	78	1	2.4	5	4.2	1.9	1	28.47	94	105	70	0.86	2.2	4.9	4.9	2.8	2	997	997
372	1	61	2	3	1	1	37.9	133	115	80	2.76	1.5	6.8	6.1	4	1	2	38.6	129	130	90	1.91	1.1	5.3	4.5	2.6	1	39.3	129	109	74	1.29	1.1	6.2	4.5	2.8	1	28.1	105	110	65	0.76	999	5.3	3.3	1.7	1	36	127.5
373	2	53	3	3	2	3	34.1	111	130	75	1.02	1.3	6.4	4.8	3.2	1	3	33.4	106	130	75	1.25	1.3	5.8	4.7	3.5	1	33	110	127	87	1.19	1.1	5	4.5	3	1	34.5	109	140	80	1.56	1.3	5	5.5	4	1	39.1	114
375	1	39	2	1	2	3	31.6	108	120	90	1.5	1.9	4.5	6.9	4.7	1	3	33.5	110	120	90	1.8	2.1	4.6	6.9	4.6	1	32.2	108	120	90	3.6	1.8	5.2	7.6	4.9	1	32.2	108	132	100	3.6	1.8	5.2	7.6	4.9	1	33.1	113
376	1	46	1	3	1	3	40.3	124	160	100	1.3	1.7	6.1	7.1	4.8	1	2	43	134	140	100	1.6	1.7	6.1	6.4	4.2	1	43	135	140	80	1.3	1.6	5.7	7	4.9	1	44	126	160	85	999	1.5	5.9	6.6	4.4	1	45	128
377	2	64	2	1	1	2	27	91.5	123	81	1.4	1.4	5.6	5.3	999	1	1	26.6	91	127	82	0.99	1.6	5	5	999	1	27	90	121	77	0.69	1.6	5.2	4.7	2.8	1	27	96	147	85	1.3	1.7	5	6.2	4.5	1	28.19	99
378	2	63	2	3	2	3	31	111	120	75	0.65	2.1	6.6	5.6	3.2	1	1	31	109	140	85	0.59	2.3	6.8	6.2	3.8	1	31	110	130	85	0.67	2.2	6.7	5.4	3.2	1	31	106	135	85	0.57	2	7	5.4	3.2	1	31	111
379	2	65	2	1	1	3	29.5	106	130	83	1.2	1.5	5.1	5.8	3.8	1	1	28.8	102	137	91	1.2	1.5	5.3	5	3.2	1	26.2	94	125	91	0.92	1.5	4.8	5	3.4	1	26.8	101	109	68	0.84	1.5	4.7	5.1	3.5	1	28.15	103
380	2	58	3	2	1	2	33.2	106	110	70	1.87	1.3	6.1	6	4.2	1	3	31.3	102	156	100	1.44	1.6	6.4	7.4	5.3	1	31	106	131	87	2.02	1.3	6.5	4.2	2.3	1	33.6	107	110	75	1.33	2.1	7.1	6.2	3.6	1	32	104
381	2	64	2	3	1	1	26	98	138	70	1.1	2.3	5.2	7	4.6	1	1	25	86	160	90	0.96	2.4	5.8	5.3	2.8	1	24	81.5	125	70	0.73	2.6	5.6	5.1	2.6	1	25.5	86	130	80	0.68	2.4	7.1	5	2.5	1	24.5	87
382	2	51	3	1	1	3	35	114	148	96	1.06	1.3	6	3.7	2.1	1	3	23	88	125	80	0.56	1.5	4.5	4.1	2.3	2	997	997	997	997	997	997	997	997	997	2	997	997	997	997	997	997	997	997	997	2	997	997
383	2	35	2	1	2	2	36.2	108	138	88	2.7	1	7	3.5	2.2	1	1	36.3	116	129	85	1.8	0.8	5.3	3.8	2.7	1	999	999	999	999	999	999	999	999	999	1	32.7	96	110	80	1.03	0.9	5.5	3.6	2.7	1	33.7	98
384	1	45	2	3	1	2	33.9	109	148	98	2.32	1.1	5.1	5.3	4	1	2	33	106	125	95	2.32	1.2	5.5	5	3.9	1	29.8	102	140	91	2.06	1.2	4.1	5.4	4	1	30.8	101	120	80	1.84	4.9	6.6	4.9	4	1	33	104
385	2	73	2	3	2	2	22.5	75	124	69	0.98	1.7	3.9	7.3	5.5	1	1	23	74	124	75	0.71	1.8	3.5	7.8	5.8	1	22	74	138	72	1.1	1.5	3.8	8.6	6.4	4	997	997	997	997	997	997	997	997	997	4	997	997
386	1	52	2	1	1	3	39	125	110	999	3.9	0.89	12	6	3.8	1	1	41	133	110	80	2.7	0.95	6.6	4.6	2.7	1	39	125	130	90	5.6	0.93	17.5	5.8	1.7	1	41	134	150	85	2.8	0.93	999	3.9	1.6	1	37.98	134
387	2	58	3	1	2	3	30	108	140	90	1.9	1.8	6	5.4	3	1	1	29.5	106	140	90	1.6	2	6.4	5.6	3.4	1	29	108	130	80	2.2	1.7	6.9	5.5	3.1	1	29.07	101	138	86	2.2	1.7	6.1	5.5	3.1	1	30.5	104
388	2	66	3	1	2	3	27	100	120	80	1.8	1.5	6.3	6.5	4.5	1	3	27	95	130	80	2.3	1.4	7	6.4	4.4	1	26	96	150	100	2.3	1.4	7.5	6.5	4.3	1	26.7	103	145	88	2.2	1.5	7.9	6.3	4.9	1	26.9	99
389	2	63	2	2	1	3	24	82	175	95	0.77	1.5	4.4	3.9	2.2	1	1	23	80	155	85	0.52	1.8	6.5	4	2.2	1	23	81	151	87	0.89	1.8	5.6	3.9	2.1	1	999	999	999	999	999	999	999	999	999	1	24	88
390	1	72	3	1	2	2	32	120	129	70	2.16	1.2	5.2	6.7	4.7	1	3	37	120	132	76	1.08	1	5.9	3.8	2.5	1	37.9	121	144	93	1.65	1.1	6.2	5.5	3.8	1	37	116	143	81	1.89	0.9	5.8	5.8	4.5	1	37.4	999
391	2	58	2	1	2	2	28	96	160	110	1.3	1.8	5.9	6.1	3.8	1	2	28.4	96	132	85	1.3	1.8	6.1	6.5	4.4	1	28	97	135	80	0.98	1.5	6.4	6.1	4.2	1	28.28	97	130	85	1.6	1.8	5.7	6.5	4.5	1	31.2	103
392	1	37	2	3	1	2	42.5	137	150	94	1.6	1.2	5.1	4.5	2.9	1	3	45	131	151	97	1.4	1	5.8	4.5	3	1	42	124	136	87	1.2	1	5.4	4.4	3.1	1	45	131	127	81	0.7	1.2	5.7	4.4	3.2	1	41.67	130
393	2	59	2	1	2	3	24.8	93	145	85	1.6	1.4	5.6	6.3	4.5	1	1	24	79.5	130	80	1.2	1.4	5.3	5.4	3.8	1	999	999	999	999	999	999	999	999	999	1	22.48	83	144	92	1.6	1.4	4.3	1.4	4.5	1	23.35	83
394	1	65	2	3	2	3	28.8	114	136	88	3.1	1.1	5.4	6.2	4.3	1	1	29.6	111	122	76	2.1	1.2	4.3	5.2	3.4	1	29.8	110	122	84	1.6	1.2	5.8	4.6	3	1	29.7	109	138	88	1.8	1.2	5.9	5	3.2	1	29.45	107
395	1	62	1	3	1	1	35	116	128	75	1.6	1.2	6.8	4.1	3.2	1	1	34	110	128	75	1.4	1.2	5.8	3.9	2.3	1	31	110	128	75	1.2	0.96	5.9	3.2	1.9	1	33	112	140	84	1.8	1.1	6	3.7	2.1	1	31.3	115
396	1	62	2	3	2	3	29	103	155	92	2.7	0.83	5.8	5.1	3.5	1	3	29.5	105	153	93	1.6	0.92	5.3	5	3.5	1	26.5	95	135	79	0.58	1.4	6.3	3.6	2.2	1	28.5	103	150	95	2	1.1	5.5	5.4	3.8	1	26.1	100
397	2	69	2	3	2	3	28.5	107.5	145	85	1.7	1.8	5.9	6.4	4.6	1	3	27.3	105	142	77	1.6	1.8	5.3	6.4	4.1	1	27.55	105	125	80	0.96	2.3	4.8	6.1	3.7	1	27.08	104	140	80	1.5	1.8	5.4	5.8	3.6	1	27.26	108
398	2	53	2	1	2	3	22.8	83	98	70	0.53	1.4	4.3	4.4	2.6	1	1	22.8	79.5	110	85	0.63	1.7	4.6	5.4	3.4	1	23	76	108	72	0.73	1.5	3.9	4.8	2.8	1	22.5	84	100	81	0.53	1.9	4.3	5.4	3.5	1	23.5	76
399	1	61	2	3	3	3	34	120	178	99	1.1	1.1	9	4	2.5	1	1	32	114	131	64	1.9	1.3	4.8	5.6	4	1	34	116	148	77	1.4	1.1	6.4	4.9	3.5	1	32.5	114	147	75	1.6	1.2	7	4.2	2.7	1	31.45	118
400	1	59	2	1	2	2	34	111	147	83	1.3	0.95	5.3	5	3.7	1	1	33	109	122	78	1.3	0.87	5.5	5	3.8	1	35	111	135	87	1.3	0.85	6	5.4	4.3	1	32.5	109	120	72	3.2	0.83	5.9	5.5	4	1	34.26	115
402	1	53	2	3	2	3	33	111	158	94	1.8	0.93	6.1	5.4	4	1	1	34	113	139	80	1.2	1	5.6	5.1	3.9	1	33	110	152	92	1.6	1.2	6.5	5.7	4.1	1	31	111	140	78	2	1.1	5.3	5.9	4.4	1	34	113
403	2	44	2	3	2	2	31	98	172	110	1.8	1.3	4.8	6.2	4.4	1	1	32.2	100	132	88	1.4	1.3	6.2	5.6	4	1	32.6	100	130	85	1.1	1.5	6.7	4.9	3.2	1	35	105	122	80	2.4	1.3	8.3	5.3	3.3	1	26	92
404	2	50	999	999	999	999	42.5	126	130	95	0.66	1.5	5.5	3.8	2.2	1	2	40.4	120	126	86	0.6	1.4	5.6	3.6	1.8	1	37.8	118	140	80	0.77	1.6	7	3.8	2	1	999	999	999	999	999	999	999	999	999	1	43	136
405	2	52	2	1	2	2	37.7	117	140	85	1.6	1.2	5.3	6.3	4.7	1	2	37.6	119	120	72	1.2	1.4	5.3	6.1	4.3	1	37.6	114	120	80	1.6	1.2	4.8	6	4.2	1	38.8	124	132	85	1.4	1.2	5.4	6.4	4.8	1	999	999
406	1	61	3	1	1	2	38.6	136	121	76	1.4	1.6	4.7	4.9	2.9	1	2	38.8	136	134	86	1.8	1.4	5	4.6	2.6	1	39	135	138	78	2.6	1.6	4.5	5	3	1	999	999	999	999	999	999	999	999	999	2	997	997
407	2	41	3	1	2	3	33.8	104	120	80	0.71	1.4	4.9	4.1	2.4	1	1	34.5	107	130	85	0.98	1.4	5.4	4.8	3.1	1	37.5	115	120	75	0.96	1.6	5	5	3.1	1	37	111	125	79	1.3	1.5	5.7	5.5	3.6	1	34.5	104
409	1	65	1	1	2	1	34	122	140	90	2.95	1.2	6.7	5.4	2.7	1	3	32	114	141	91	2.3	0.9	6.7	4.6	2.5	5	997	997	997	997	997	997	997	997	997	5	997	997	997	997	997	997	997	997	997	5	997	997
411	2	59	3	1	1	3	27.5	92	115	71	0.85	1.9	5.8	4.9	3	1	1	28	93	125	80	1.1	1.8	5.2	4.9	5.9	1	27	103	132	88	1.1	1.9	5.8	5.2	2.9	1	29.3	106	144	97	0.98	1.8	5.4	5	3	1	999	101
412	2	66	2	1	1	1	36	117	999	999	1.31	1.2	4.9	5.7	4.5	1	2	36	116	136	96	1.82	1.2	5.4	5.8	4	1	999	999	999	999	999	999	999	999	999	1	35.76	110	143	94	1.5	1.2	5.3	5.7	4.2	2	997	997
413	2	31	3	3	3	3	21	72	87	61	0.73	1.9	6.8	5.6	3.6	1	2	21	72	100	70	0.75	1.6	5.8	5.3	3.5	1	20.9	72	90	63	0.89	1.8	5.6	6	4.1	1	20.7	64	88	62	0.68	1.8	6.6	5.1	3.4	1	20.5	71
414	1	62	2	3	2	3	34	116	105	67	1.6	0.91	6.4	4.2	3	1	1	28	106	134	86	0.64	1.4	5.1	3.2	1.5	1	32.5	120.5	114	75	1.3	1.2	5.6	5.8	4.2	1	32.85	124	116	72	1.5	1.2	7.8	5.8	4.3	1	32.25	117
415	2	57	2	1	2	3	37.2	114	150	90	2.2	1.4	6.6	6.5	4.7	1	2	35	106	142	90	1.9	1.4	6.2	6	4.2	1	37.2	103	130	75	2.1	1.5	6.8	6.5	4.4	1	39	120	133	74	1.7	1.4	6.8	5.7	4.1	1	37.8	111
416	2	49	1	1	2	1	36	114	139	93	1.46	1.2	4.9	4.7	3.3	1	1	36	120	142	96	1.34	1.3	5.5	5.2	3.7	1	31.6	108	136	88	1.3	1.3	6	5.1	3.7	1	999	999	999	999	999	999	999	999	999	2	997	997
417	2	27	2	2	2	2	47	120	140	85	1.6	0.9	5.9	5	3.7	1	3	46	121	110	60	1.3	0.65	5.7	3.6	2.5	2	997	997	997	997	997	997	997	997	997	2	997	997	997	997	997	997	997	997	997	2	997	997
418	1	31	2	1	1	3	37	102	110	70	0.83	1.4	5.7	3.9	2.2	1	1	34.5	95	100	70	0.56	1.4	5.6	3.4	1.8	1	32.99	93	110	60	0.68	1.4	6.2	3.7	2.2	1	34.42	100	108	58	0.71	1.4	8	3.7	2.3	2	997	997
419	2	77	2	3	1	1	32.5	110	138	79	1.1	1.8	3.8	6	3.9	1	3	32.9	114	146	85	1.4	1.6	3.6	9.2	7.2	2	997	997	997	997	997	997	997	997	997	2	997	997	997	997	997	997	997	997	997	2	997	997
420	2	51	2	2	1	3	37.7	108	108	79	2	1.2	4.3	6.1	4.4	1	2	34.6	100	108	78	1.17	1.1	5.1	5.8	4.8	1	35.9	104	110	80	2.07	1.4	5.3	7.2	5.8	1	999	999	999	999	999	999	999	999	999	1	38.5	111
421	2	36	2	2	1	2	45	138	142	94	2.4	0.9	5.8	5	3.9	1	2	49.1	147	157	102	1.45	0.9	7.7	4.6	3.9	1	44.4	147	142	98	1.85	0.8	11.7	4.4	3.6	1	46	131	156	97	2	1	7	4.7	3.6	1	47.1	121
422	1	58	3	1	2	2	35	127	149	116	1.45	2	5.4	4.8	2.6	1	2	35	120.5	148	105	1.19	1.5	5.5	4.9	3.1	1	33	111.5	130	84	1.39	1.5	8.6	4.5	3.2	1	34	121	153	108	1.35	1.4	6.1	4.5	2.9	1	35.9	127
425	2	53	3	1	2	2	32.6	109	171	97	1.2	1.3	6.4	5.8	4.1	1	1	30.9	102	115	74	0.88	1.2	5.5	4.8	3.1	1	30.2	100	126	82	1.1	1.6	5.8	6.6	4.6	1	31.2	103.5	150	90	0.88	0.6	5.6	6.5	5	1	34.1	108
426	2	74	2	1	2	2	31.6	999	158	94	1.8	1.1	6.2	5.3	3.8	1	1	30.2	99	158	80	2.3	1.1	6.2	5.6	3.8	1	30.51	95	179	104	1.8	1.2	6.6	5.6	4.2	1	31.23	98	150	84	2.6	1.1	6.9	6	4.1	1	29.4	100
427	2	45	2	3	2	3	27.7	92	108	76	0.79	2.2	4.2	5.8	3.6	1	3	27.8	89	100	62	1.8	2	4.3	5.4	3.3	1	27.5	90	112	72	0.79	2.3	5.1	5.3	3.1	1	27.8	94	100	65	0.86	2.3	5.3	6.1	3.8	5	997	997
430	1	40	2	1	2	3	36	124	120	80	1.2	1	4.5	6.9	5.4	1	2	36.5	124	120	85	1.4	1.1	5.1	8.2	6.5	1	32.72	110	120	90	0.73	1.2	5.7	5.4	4	1	34.59	121	130	80	0.9	1.2	5.7	5.4	3.9	2	997	997
431	2	49	2	1	1	3	26	96	120	90	0.54	1.2	4.8	3.8	2.3	1	1	25	85	110	80	0.43	1.2	4.9	3.8	2.4	1	25.3	86	135	80	0.52	1.2	5.1	3.6	2.2	2	997	997	997	997	997	997	997	997	997	2	997	997
432	1	49	3	1	2	3	29.6	110	115	80	3.4	1.2	6.4	5.3	3.4	1	1	999	999	999	999	999	999	999	999	999	2	997	997	997	997	997	997	997	997	997	2	997	997	997	997	997	997	997	997	997	2	997	997
433	1	55	2	3	3	2	37.9	133	140	95	1.9	1.4	7	5.3	3.6	1	3	37.5	139	130	90	1.6	1.2	7	5.9	4.2	1	999	999	999	999	999	999	999	999	999	1	999	137	130	81	1.8	1.3	8.9	5.8	4.1	1	999	999
434	2	48	3	3	2	3	26.5	92	100	60	1.2	2.1	5.5	8	5.6	1	1	999	999	999	999	999	999	999	999	999	1	999	90	121	93	1.2	2.2	5.7	6.4	4.3	1	999	999	999	999	999	999	999	999	999	5	997	997
435	2	71	3	3	1	3	31	97	180	100	1.2	2.2	6.5	7	4.6	1	2	31.9	93	130	85	1.1	2.5	5.8	7.1	4.5	1	31	97	150	95	1.2	2.4	5.9	7.1	4.7	1	31	97	125	75	1.9	2.2	999	7.3	5.1	1	30.8	104
437	1	65	3	1	2	3	27	104	151	90	1.52	1.9	4.3	999	4.7	1	3	25.8	107	152	89	1.77	2	5	7.4	4.7	1	27	108	155	99	1.61	1.7	5.3	8.2	5.6	1	27	106	158	89	2.18	1.9	4.8	8.5	5.7	1	27.8	110
439	1	45	2	1	1	2	26.9	99	150	100	2.5	1.2	5.6	7	4.8	1	3	28	104	135	90	3.6	1.2	4.8	5.3	3	1	24	95.5	125	90	1.2	1.3	4.6	4.4	2.8	1	24.5	97	158	92	1.4	1.6	5	4.2	2.4	1	25.5	100.5
441	1	46	2	2	2	3	23	82	95	60	2	0.99	9.3	6	4.5	1	1	20.5	78	95	70	1.4	1.2	6.2	5.6	4.1	1	21.63	78	100	60	1.5	1.2	5.6	6	4.4	1	21.63	78	100	64	1.4	1.2	6.3	6.1	4.8	1	22.1	85
442	2	57	2	3	2	2	33.3	114	116	72	1.38	1.7	5.2	6.1	4.5	1	1	33.5	113	101	69	1.72	1.3	5.3	5.8	3.9	1	30.2	97	80	60	1.07	1.1	4.4	3.7	2.4	1	31.4	96	120	85	1.47	1.5	4.6	6.3	4.8	1	29.9	93
443	1	49	1	1	2	3	28	99	168	108	1.48	1.2	5.4	4.1	2.6	1	2	28	106	121	80	0.85	1.2	5.9	3.8	2.5	1	28	100	120	85	1.15	1.1	5.9	3.7	2.5	1	24.9	99	140	90	0.86	1.3	5.9	3.6	2.2	1	27.4	97
444	1	71	2	1	2	3	40.5	141	162	92	1.6	0.96	5.5	4.3	3.1	1	2	40.5	141.5	136	71	1.3	0.99	6	4.6	3.2	1	33	125	130	80	0.85	1.3	5.5	4.6	3	1	35.74	134	160	85	0.87	1.1	4.9	2.9	1.8	1	37.27	138.5
[truncated: 35 more columns]
